# Supplementary material for: 3-(Pyridin-2-yl)coumarin
Source: Acta Crystallogr Sect E Struct Rep Online. 2010 Oct 20;66(Pt 11):o2872. doi: 10.1107/S1600536810039796 (PMC3009111; doi:10.1107/S1600536810039796)
Supplement: Supplementary file 2 [file e-66-o2872-Isup2.hkl]

# 
# h,k,l, Fc-squared, Fo-squared, sigma(Fo-squared) and status flag 
# 
data_I
_shelx_title ' C14H9NO2 in Pbca' 
_shelx_refln_list_code          4 
_shelx_F_calc_maximum      170.23 
_exptl_crystal_F_000       928.00 
_reflns_d_resolution_high  0.8084 
 
loop_ 
 _symmetry_equiv_pos_as_xyz 
 'x, y, z' 
 '-x+1/2, -y, z+1/2' 
 'x+1/2, -y+1/2, -z' 
 '-x, y+1/2, -z+1/2' 
 '-x, -y, -z' 
 'x-1/2, y, -z-1/2' 
 '-x-1/2, y-1/2, z' 
 'x, -y-1/2, z-1/2' 
 
_cell_length_a     7.1107 
_cell_length_b    13.9635 
_cell_length_c    21.2867 
_cell_angle_alpha  90.000 
_cell_angle_beta   90.000 
_cell_angle_gamma  90.000 
 
_shelx_F_squared_multiplier     1.000 
 
loop_ 
 _refln_index_h 
 _refln_index_k 
 _refln_index_l 
 _refln_F_squared_calc 
 _refln_F_squared_meas 
 _refln_F_squared_sigma 
 _refln_observed_status 
   2   0   0     3094.73     3442.41     49.17 o 
   4   0   0       37.03       75.46     14.33 o 
   6   0   0     1110.00     1147.09     12.41 o 
   8   0   0      239.65      284.88      5.93 o 
   2   1   0      887.53     1114.52     14.92 o 
   4   1   0      687.53      571.85     52.55 o 
   6   1   0      996.12     1058.79     10.37 o 
   8   1   0        9.89       11.24      2.12 o 
   0   2   0    13604.83    17015.79     71.61 o 
   2   2   0     5663.49     6877.71    102.70 o 
   4   2   0        0.01        6.67      8.12 o 
   6   2   0      447.46      498.29      6.12 o 
   8   2   0       20.95       23.71      3.05 o 
   2   3   0     5409.52     6454.88     34.94 o 
   4   3   0       16.55       17.65     12.28 o 
   6   3   0      152.55      168.78      5.75 o 
   8   3   0      190.96      213.58      5.09 o 
   0   4   0    27639.29    34560.07    669.49 o 
   2   4   0       82.78      119.15      5.93 o 
   4   4   0       36.85       33.53     12.89 o 
   6   4   0       10.52       16.07      3.59 o 
   8   4   0      216.77      263.45      5.27 o 
   2   5   0     3544.89     4379.89     51.60 o 
   4   5   0      701.47      498.47     34.43 o 
   8   5   0       78.42       88.66      3.50 o 
   0   6   0      985.49     1187.57     36.93 o 
   2   6   0     4365.84     5596.20     63.72 o 
   4   6   0       52.97       38.58     15.82 o 
   6   6   0        0.13        1.37      2.77 o 
   8   6   0        4.43        7.92      2.28 o 
   2   7   0      602.02      634.92     24.53 o 
   4   7   0       11.71      -11.53     19.01 o 
   6   7   0        5.30        3.70      2.62 o 
   8   7   0        0.04        0.99      1.89 o 
   0   8   0       73.22       77.14     14.62 o 
   2   8   0      543.19      566.00     24.64 o 
   4   8   0       64.69       16.74     23.93 o 
   6   8   0        0.79        1.80      2.44 o 
   2   9   0     1706.17     1864.38     61.22 o 
   4   9   0       81.47       82.85      4.11 o 
   6   9   0        1.17        1.36      2.22 o 
   0  10   0      370.16      409.07     22.24 o 
   2  10   0        1.52        4.51     12.51 o 
   4  10   0       75.36       76.52      4.03 o 
   6  10   0        7.95        7.55      2.19 o 
   2  11   0       30.28       30.05      3.30 o 
   4  11   0       32.28       30.79      3.33 o 
   0  12   0      138.13      158.72      5.21 o 
   2  12   0       98.67       96.26      4.46 o 
   4  12   0      207.87      180.70      5.26 o 
   2  13   0        3.78        3.18      1.94 o 
   4  13   0       64.77       55.59      3.32 o 
   0  14   0      244.55      231.61      5.94 o 
   2  14   0        7.39        9.65      1.95 o 
   4  14   0        3.90        5.49      2.22 o 
   2  15   0        0.05        0.27      1.60 o 
   4  15   0        4.10        1.21      1.60 o 
   0  16   0      408.62      389.29      6.17 o 
   2  16   0        6.48        6.79      2.29 o 
   1   1   1     1313.21     1665.66     13.08 o 
   2   1   1      155.49      126.82      3.78 o 
   3   1   1      876.64     1037.17     25.73 o 
   4   1   1       36.75       32.84      5.71 o 
   5   1   1        0.37        6.68     10.05 o 
   6   1   1       65.42       70.49      2.20 o 
   7   1   1      619.20      712.39      5.02 o 
   8   1   1        0.78        2.20      1.45 o 
   0   2   1     1175.42     1548.17     11.71 o 
   1   2   1     9088.49    11150.76     62.24 o 
   2   2   1      109.47      114.66      4.46 o 
   3   2   1      289.82      353.33      8.46 o 
   4   2   1      106.14       71.21      7.03 o 
   5   2   1        1.46       -5.16     10.79 o 
   6   2   1      209.67      234.32      3.21 o 
   7   2   1     1085.67     1196.86      9.58 o 
   8   2   1       25.03       32.52      2.28 o 
   1   3   1     9757.95    12232.59     37.06 o 
   2   3   1      255.08      307.76      5.06 o 
   3   3   1     1478.05     1859.03     20.86 o 
   4   3   1        1.08        1.65      8.50 o 
   5   3   1      110.73       30.96     13.70 o 
   6   3   1       62.42       62.86      3.04 o 
   7   3   1        1.44        1.48      1.78 o 
   8   3   1        0.05        4.15      1.93 o 
   0   4   1      861.34     1220.04     19.38 o 
   1   4   1        1.23        2.12      2.25 o 
   2   4   1     1449.14     1714.24     18.69 o 
   3   4   1      657.99      871.15     21.66 o 
   4   4   1      455.62      406.43     43.32 o 
   5   4   1      103.26       26.52     14.96 o 
   6   4   1        2.82        3.02      1.80 o 
   7   4   1        9.63        9.64      2.45 o 
   8   4   1       31.40       38.74      2.18 o 
   1   5   1     1575.40     2022.58     15.40 o 
   2   5   1       66.28      105.55      7.12 o 
   3   5   1      275.62      311.54     14.92 o 
   4   5   1      182.45      105.30     13.14 o 
   5   5   1       35.84        6.80     17.40 o 
   6   5   1       37.45       40.46      3.42 o 
   7   5   1       10.81        9.70      2.42 o 
   8   5   1       28.13       28.00      1.95 o 
   0   6   1      384.50      453.88     16.81 o 
   1   6   1        1.87        4.44      3.49 o 
   2   6   1     5242.93     7063.98     61.55 o 
   3   6   1      146.30      121.50      9.77 o 
   4   6   1      132.43       71.60     12.44 o 
   5   6   1       59.41       71.82      3.89 o 
   6   6   1       47.67       51.31      3.62 o 
   7   6   1        0.04       -2.27      2.27 o 
   8   6   1       44.97       58.32      2.46 o 
   1   7   1      229.26      249.75     11.73 o 
   2   7   1      571.90      718.21     18.20 o 
   3   7   1       67.82       73.76      9.65 o 
   4   7   1        2.95        6.73     20.35 o 
   5   7   1      634.44      633.61     11.27 o 
   6   7   1       40.02       39.88      3.33 o 
   7   7   1        0.62        0.27      2.15 o 
   8   7   1       14.77       30.13      1.55 o 
   0   8   1      382.28      458.44     20.07 o 
   1   8   1      716.57      776.69     18.70 o 
   2   8   1       73.41       83.70      8.41 o 
   3   8   1        2.11        0.41      8.92 o 
   4   8   1        6.92       -9.89     24.59 o 
   5   8   1       25.24       20.98      1.77 o 
   6   8   1       31.99       38.04      2.27 o 
   7   8   1        3.73       -0.05      2.00 o 
   1   9   1       84.61      105.92      8.14 o 
   2   9   1      193.83      209.57     12.71 o 
   3   9   1       11.90       28.60     27.16 o 
   4   9   1       30.14       30.06      1.89 o 
   5   9   1        1.69        3.55      1.60 o 
   6   9   1       56.06       57.12      3.29 o 
   7   9   1        2.37        2.81      1.76 o 
   0  10   1      177.67      212.56     21.02 o 
   1  10   1      363.10      413.85     19.09 o 
   2  10   1        6.54        1.85     10.95 o 
   3  10   1      108.61      112.53      3.21 o 
   4  10   1        0.23        0.98      1.93 o 
   5  10   1        2.25        2.01      1.87 o 
   6  10   1       56.36       54.94      2.98 o 
   7  10   1        3.65        6.22      1.51 o 
   1  11   1       24.05       25.30      5.71 o 
   2  11   1      313.00      309.97      5.46 o 
   3  11   1        2.76        1.52      2.26 o 
   4  11   1       32.12       27.17      2.29 o 
   5  11   1       78.58       75.92      2.58 o 
   6  11   1       57.14       56.97      2.68 o 
   0  12   1      610.57      642.66      7.75 o 
   1  12   1      135.79      131.70      2.40 o 
   2  12   1        0.10        1.46      1.63 o 
   3  12   1        5.89        6.07      2.25 o 
   4  12   1       30.05       23.97      2.23 o 
   5  12   1        0.40        0.56      1.52 o 
   1  13   1       20.79       20.85      1.58 o 
   2  13   1        3.89        3.83      1.65 o 
   3  13   1       37.31       36.25      3.34 o 
   4  13   1        5.05        4.36      1.76 o 
   5  13   1        2.69        2.29      1.23 o 
   0  14   1      373.70      364.73      6.94 o 
   1  14   1       75.78       73.41      2.31 o 
   2  14   1        0.61        0.08      1.54 o 
   3  14   1      243.51      226.52      3.85 o 
   4  14   1        3.93        2.23      1.47 o 
   1  15   1       16.18       17.00      1.43 o 
   2  15   1       33.15       30.07      1.68 o 
   3  15   1        7.63        6.36      1.60 o 
   4  15   1        3.87        2.78      1.15 o 
   0  16   1        5.05        5.71      2.44 o 
   1  16   1        8.55        8.85      1.17 o 
   2  16   1        0.21        0.53      1.13 o 
   3  16   1        4.51        3.51      1.22 o 
   1  17   1       87.16       78.86      2.26 o 
   0   0   2     3360.71     4476.70     31.96 o 
   1   0   2       49.52       73.25      5.27 o 
   2   0   2       16.43       16.75      5.11 o 
   3   0   2       51.17       46.00      6.16 o 
   4   0   2      759.78      609.71     22.92 o 
   5   0   2       48.66        9.51     16.75 o 
   6   0   2        7.50        8.40      2.33 o 
   7   0   2      224.77      231.38      4.51 o 
   8   0   2       40.24       55.40      2.56 o 
   1   1   2      385.23      444.96      6.62 o 
   2   1   2        3.95        7.42      2.14 o 
   3   1   2        0.05        3.46      4.39 o 
   4   1   2       48.53       58.48      6.39 o 
   5   1   2        5.33        4.83     11.84 o 
   6   1   2      171.69      177.31      2.85 o 
   7   1   2        0.07        2.67      1.73 o 
   8   1   2       19.01       22.42      1.79 o 
   0   2   2        1.54        5.47      2.64 o 
   1   2   2     5694.99     7435.88     24.89 o 
   2   2   2      289.20      303.03      9.14 o 
   3   2   2      236.47      251.70      7.87 o 
   4   2   2       12.16        6.40      5.86 o 
   5   2   2        3.86       -4.61     10.95 o 
   6   2   2      192.70      203.44      3.01 o 
   7   2   2      109.93      126.06      2.27 o 
   8   2   2       11.88       17.18      2.11 o 
   1   3   2    21649.87    26925.76     73.53 o 
   2   3   2       12.31       13.61      1.55 o 
   3   3   2      272.43      339.73     11.52 o 
   4   3   2      356.46      313.75     51.08 o 
   5   3   2       43.36        8.96     14.39 o 
   6   3   2      343.49      366.01      5.36 o 
   7   3   2        2.20        3.28      1.44 o 
   8   3   2       15.32       17.83      2.02 o 
   0   4   2       27.55       32.76      4.23 o 
   1   4   2     4230.12     5813.88     24.53 o 
   2   4   2        1.94        2.05      2.82 o 
   3   4   2      177.87      256.26     19.24 o 
   4   4   2       31.56       22.86      9.57 o 
   5   4   2      556.21       90.89     37.92 o 
   6   4   2       12.86       12.68      1.94 o 
   7   4   2       22.59       25.34      1.92 o 
   8   4   2       28.48       41.63      2.17 o 
   1   5   2       49.52       43.08      3.61 o 
   2   5   2     6447.18     8096.39     50.03 o 
   3   5   2       14.19       12.67      9.46 o 
   4   5   2        4.59        4.89     11.09 o 
   5   5   2      343.91       44.90     17.14 o 
   6   5   2       80.36       66.90      3.88 o 
   7   5   2       27.98       28.80      1.93 o 
   8   5   2       33.53       39.40      1.99 o 
   0   6   2     1212.75     1488.25     38.27 o 
   1   6   2      489.78      535.01     13.70 o 
   2   6   2     1143.24     1276.66     23.96 o 
   3   6   2        7.43        6.57      7.48 o 
   4   6   2       25.34       13.15     11.21 o 
   5   6   2       13.59       16.18      3.05 o 
   6   6   2      257.75      268.09      6.13 o 
   7   6   2        0.39       -0.09      1.60 o 
   8   6   2       32.28       40.80      1.84 o 
   1   7   2      168.37      216.17      9.81 o 
   2   7   2      785.37      891.55     20.15 o 
   3   7   2        0.10       -4.30      9.18 o 
   4   7   2      206.15       41.18     19.32 o 
   5   7   2      392.34      416.93      7.54 o 
   6   7   2       48.66       46.94      3.55 o 
   7   7   2        0.04       -1.37      1.50 o 
   8   7   2        0.48        2.87      1.85 o 
   0   8   2        7.00        8.37      8.07 o 
   1   8   2     1213.60     1554.32     36.21 o 
   2   8   2        5.56        8.36      6.24 o 
   3   8   2       21.59       17.41     11.33 o 
   4   8   2      478.32      466.18    203.71 o 
   5   8   2      201.62      237.22      6.09 o 
   6   8   2       26.49       25.55      2.14 o 
   7   8   2        2.22       -0.81      1.91 o 
   1   9   2     2116.95     2598.90     36.27 o 
   2   9   2     1587.40     1733.38     36.50 o 
   3   9   2       75.73       65.25     14.05 o 
   4   9   2        7.13        6.72      1.66 o 
   5   9   2      217.44      188.38      3.90 o 
   6   9   2        4.01        3.97      2.49 o 
   7   9   2        0.51        1.71      1.71 o 
   0  10   2        0.31        5.83     11.30 o 
   1  10   2      279.41      334.46     13.18 o 
   2  10   2       82.59       75.41     10.80 o 
   3  10   2       43.56       47.30      2.54 o 
   4  10   2       32.29       32.24      2.35 o 
   5  10   2       38.78       31.26      2.22 o 
   6  10   2       31.41       33.70      2.76 o 
   7  10   2       46.19       59.04      2.71 o 
   1  11   2       11.06       13.68      1.96 o 
   2  11   2      124.71      120.27      3.34 o 
   3  11   2       88.39       73.05      2.84 o 
   4  11   2        0.59        1.50      1.97 o 
   5  11   2        1.09        1.25      1.73 o 
   6  11   2        4.08        3.87      1.95 o 
   0  12   2       21.61       21.29      2.20 o 
   1  12   2        5.38        3.74      1.53 o 
   2  12   2       10.35        8.73      1.71 o 
   3  12   2      283.32      272.18      4.88 o 
   4  12   2       57.85       56.90      2.56 o 
   5  12   2        7.10        6.32      2.49 o 
   1  13   2       10.42        8.12      1.46 o 
   2  13   2       57.26       50.02      3.67 o 
   3  13   2       79.14       62.81      2.73 o 
   4  13   2       14.62       15.87      1.93 o 
   5  13   2        2.68        2.57      1.95 o 
   0  14   2      318.26      314.98      4.75 o 
   1  14   2        3.95        3.98      1.39 o 
   2  14   2       24.30       27.21      1.83 o 
   3  14   2       66.75       62.26      2.53 o 
   4  14   2       48.94       46.49      1.92 o 
   1  15   2        3.12        3.68      1.54 o 
   2  15   2       37.16       37.20      1.76 o 
   3  15   2        3.04        2.81      1.57 o 
   4  15   2        2.36        2.01      1.71 o 
   0  16   2        1.83        4.27      2.52 o 
   1  16   2       59.42       54.74      1.49 o 
   2  16   2       16.87       17.54      1.11 o 
   3  16   2        7.55        7.97      1.79 o 
   1  17   2       83.99       78.79      1.83 o 
   1   1   3     6474.75     7679.95     40.04 o 
   2   1   3        0.36        0.47      2.87 o 
   3   1   3       55.14       48.32      4.28 o 
   4   1   3      280.00      221.99     15.97 o 
   5   1   3        7.94       10.20     12.77 o 
   6   1   3      247.57      256.88      3.25 o 
   7   1   3      382.37      430.17      4.88 o 
   8   1   3        5.73       10.22      2.05 o 
   0   2   3    12224.03    15829.34    114.74 o 
   1   2   3    16293.15    20593.09     59.15 o 
   2   2   3     1049.04     1245.21     15.74 o 
   3   2   3     2570.16     2988.37     69.50 o 
   4   2   3       10.22        8.02      7.35 o 
   5   2   3       46.88        4.07     12.88 o 
   6   2   3      664.62      722.05      5.05 o 
   7   2   3      257.27      286.56      3.54 o 
   8   2   3        8.93       14.55      2.03 o 
   1   3   3    28977.09    36913.76    249.80 o 
   2   3   3       33.56       36.38      4.27 o 
   3   3   3      589.61      752.69     28.23 o 
   4   3   3      101.31      100.84     27.42 o 
   5   3   3       10.52        0.46     18.57 o 
   6   3   3      154.45      171.30      3.31 o 
   7   3   3        8.74        9.14      1.57 o 
   8   3   3       21.92       31.66      2.09 o 
   0   4   3     3187.02     3998.90     42.60 o 
   1   4   3    18491.61    23176.71     57.78 o 
   2   4   3      131.20      166.77      9.51 o 
   3   4   3       23.54       14.48      6.92 o 
   4   4   3      457.04      312.08     59.19 o 
   5   4   3      727.95       52.38     22.10 o 
   6   4   3        0.22        2.48      1.84 o 
   7   4   3        1.40        2.29      1.71 o 
   8   4   3      111.37      132.26      6.49 o 
   1   5   3     2811.81     3388.87     49.74 o 
   2   5   3      760.86      888.14     28.70 o 
   3   5   3     1144.18     1241.71     55.46 o 
   4   5   3       32.82       20.97     11.36 o 
   5   5   3      499.92       25.40     23.56 o 
   6   5   3      128.76      131.63      4.88 o 
   7   5   3        0.02       -0.69      1.64 o 
   8   5   3       81.73       91.16      2.36 o 
   0   6   3        1.86       11.04      7.82 o 
   1   6   3       50.98       56.10      5.47 o 
   2   6   3     4149.79     5407.85     66.00 o 
   3   6   3      104.62      116.05     19.43 o 
   4   6   3       71.55       33.43     17.85 o 
   5   6   3      175.68      184.63      5.39 o 
   6   6   3       51.43       49.86      3.75 o 
   7   6   3        0.52       -0.88      1.62 o 
   8   6   3       34.00       43.98      1.78 o 
   1   7   3      227.32      296.22     12.66 o 
   2   7   3        6.66       15.33      7.00 o 
   3   7   3       22.15       10.34      9.46 o 
   4   7   3       22.49        1.45     18.20 o 
   5   7   3        0.10        1.83      2.97 o 
   6   7   3        3.08        2.86      2.79 o 
   7   7   3        1.96        1.74      1.26 o 
   0   8   3      164.35      208.32     23.06 o 
   1   8   3     1174.83     1313.47     27.55 o 
   2   8   3        1.69       -0.84      6.90 o 
   3   8   3       15.56       14.34     11.10 o 
   4   8   3      140.58      144.61     65.67 o 
   5   8   3       23.20       18.24      3.23 o 
   6   8   3       25.12       23.46      2.15 o 
   7   8   3        5.50        3.67      1.33 o 
   1   9   3        2.94       -0.39      7.11 o 
   2   9   3      184.55      190.04     13.71 o 
   3   9   3      239.88      215.55     20.61 o 
   4   9   3        1.69        1.26      1.59 o 
   5   9   3       86.03       82.46      7.53 o 
   6   9   3       65.10       74.28      3.61 o 
   7   9   3        4.40        4.51      1.16 o 
   0  10   3      265.51      268.80     18.18 o 
   1  10   3      275.13      269.00     19.89 o 
   2  10   3      140.92      126.20     14.17 o 
   3  10   3       58.61       68.54     12.89 o 
   4  10   3      355.40      348.58      4.90 o 
   5  10   3       18.41       14.38      3.03 o 
   6  10   3       13.59       18.67      2.59 o 
   7  10   3        0.95       -0.08      2.01 o 
   1  11   3        6.67        7.58      1.62 o 
   2  11   3      101.01       94.23      2.48 o 
   3  11   3        0.39        1.22      1.56 o 
   4  11   3       63.68       55.91      2.65 o 
   5  11   3        1.62        3.07      2.67 o 
   6  11   3        0.88        2.49      2.02 o 
   0  12   3       67.57       70.72      4.59 o 
   1  12   3       37.03       34.68      1.93 o 
   2  12   3       62.65       59.79      2.31 o 
   3  12   3       60.39       61.52      2.19 o 
   4  12   3       72.11       55.57      2.52 o 
   5  12   3        7.09        8.90      2.54 o 
   1  13   3      303.71      283.27      4.21 o 
   2  13   3       26.51       22.84      2.26 o 
   3  13   3       50.85       52.12      2.06 o 
   4  13   3        5.28        3.48      1.71 o 
   5  13   3        4.65        4.55      1.92 o 
   0  14   3      151.37      143.03      6.37 o 
   1  14   3       49.22       41.50      1.73 o 
   2  14   3        3.72        3.78      1.56 o 
   3  14   3       34.55       29.73      1.67 o 
   4  14   3       70.05       60.94      2.05 o 
   1  15   3       21.24       19.42      1.70 o 
   2  15   3        5.68        6.36      1.47 o 
   3  15   3       23.45       22.86      2.26 o 
   4  15   3        0.23       -0.08      1.63 o 
   0  16   3      644.47      636.15      7.66 o 
   1  16   3        0.03        0.31      1.07 o 
   2  16   3        0.35        0.50      1.13 o 
   3  16   3       24.64       16.39      1.85 o 
   1  17   3       12.08       13.23      1.80 o 
   1   0   4     1762.94     2062.97     24.36 o 
   2   0   4     1981.37     2538.74     31.38 o 
   3   0   4     1104.93     1449.67     28.42 o 
   4   0   4     5112.47     3689.34     83.28 o 
   5   0   4       74.00        6.48     17.89 o 
   6   0   4      406.96      425.80      5.57 o 
   7   0   4      166.66      179.05      3.94 o 
   8   0   4       36.46       43.97      2.44 o 
   1   1   4     1692.62     2055.98     14.36 o 
   2   1   4     1496.13     1868.48     20.29 o 
   3   1   4        2.03        3.51      3.77 o 
   4   1   4        0.46        8.83      8.77 o 
   5   1   4        3.43        3.75     12.43 o 
   6   1   4      306.05      336.39      4.14 o 
   7   1   4       16.60       20.75      1.76 o 
   8   1   4       35.23       40.29      1.78 o 
   0   2   4      667.20      875.79     23.71 o 
   1   2   4     4274.58     5178.53    115.09 o 
   2   2   4      697.33      818.05     13.27 o 
   3   2   4     4768.22     5713.83     59.81 o 
   4   2   4        0.02       -5.68      9.57 o 
   5   2   4        0.88        8.11     13.19 o 
   6   2   4      465.39      499.56      4.26 o 
   7   2   4       10.75       13.34      1.72 o 
   8   2   4        1.13        2.56      1.34 o 
   1   3   4    12806.79    15651.63    153.26 o 
   2   3   4      747.29      861.17     16.95 o 
   3   3   4      525.38      713.01     21.81 o 
   4   3   4      769.71      605.12    150.78 o 
   5   3   4       76.92       -7.66     21.86 o 
   6   3   4       60.21       66.68      2.49 o 
   7   3   4        0.01        0.56      1.68 o 
   8   3   4       15.81       21.92      2.14 o 
   0   4   4     2980.18     3554.91     62.56 o 
   1   4   4     1674.61     2075.28     18.97 o 
   2   4   4      134.41      179.75      6.74 o 
   3   4   4      384.14      451.12     15.08 o 
   4   4   4     1146.10      883.77    233.65 o 
   5   4   4      110.41       -0.97     21.35 o 
   6   4   4       67.70       80.52      5.54 o 
   7   4   4       19.82       20.57      1.89 o 
   8   4   4       64.98       81.80      2.30 o 
   1   5   4      205.88      205.21      7.82 o 
   2   5   4      287.14      282.95     14.96 o 
   3   5   4      222.25      250.39     16.09 o 
   4   5   4      131.09       78.09     26.35 o 
   5   5   4       36.88       35.02     20.31 o 
   6   5   4        3.62        4.02      3.01 o 
   7   5   4       22.52       25.15      2.18 o 
   8   5   4       34.52       38.73      2.75 o 
   0   6   4     1595.94     1901.31     64.34 o 
   1   6   4     1710.66     2075.92     42.69 o 
   2   6   4      187.31      254.41     37.39 o 
   3   6   4     1064.78     1169.20     52.97 o 
   4   6   4        2.77        4.97     12.79 o 
   5   6   4        5.05        7.87      3.02 o 
   6   6   4       18.76       28.23      3.38 o 
   7   6   4        2.15        3.41      1.59 o 
   8   6   4       27.98       29.99      1.55 o 
   1   7   4      624.05      650.08     15.79 o 
   2   7   4       78.61       93.50     19.07 o 
   3   7   4        1.79        3.70      9.32 o 
   4   7   4        6.37      -12.87     20.73 o 
   5   7   4       21.16       17.12      3.21 o 
   6   7   4        0.22        3.81      2.88 o 
   7   7   4        0.52        1.22      1.22 o 
   0   8   4        0.00        1.12      8.44 o 
   1   8   4      136.30      140.24     10.57 o 
   2   8   4        3.60       -0.38      9.19 o 
   3   8   4      545.10      564.85     25.92 o 
   4   8   4       96.08       95.80      4.39 o 
   5   8   4       49.78       49.65      3.77 o 
   6   8   4       26.06       23.12      3.20 o 
   7   8   4        0.45        0.07      1.29 o 
   1   9   4       24.91       25.93      7.80 o 
   2   9   4      109.99      106.30     12.91 o 
   3   9   4        2.77       -1.32     15.22 o 
   4   9   4        0.59        5.15      3.12 o 
   5   9   4        6.23        8.52      2.14 o 
   6   9   4        8.72        8.87      2.65 o 
   7   9   4        0.05       -0.26      1.09 o 
   0  10   4       87.10       86.30     11.92 o 
   1  10   4      525.85      512.70     25.54 o 
   2  10   4       33.98       18.72     14.22 o 
   3  10   4       33.31       44.00      2.01 o 
   4  10   4       34.48       36.16      3.57 o 
   5  10   4       81.77       75.64      4.13 o 
   6  10   4        1.50        2.14      2.32 o 
   7  10   4       17.70       16.44      2.03 o 
   1  11   4      205.00      215.02      3.30 o 
   2  11   4       13.12       10.56      1.67 o 
   3  11   4       74.05       67.26      2.24 o 
   4  11   4        4.05        1.44      2.83 o 
   5  11   4       46.21       46.63      3.46 o 
   6  11   4        0.05        1.12      1.99 o 
   0  12   4      433.48      440.81      5.51 o 
   1  12   4       97.85       92.58      4.98 o 
   2  12   4       15.04       12.88      1.76 o 
   3  12   4      141.88      131.42      2.74 o 
   4  12   4        8.14       10.18      1.95 o 
   5  12   4       14.45       12.91      2.60 o 
   1  13   4       32.00       30.03      1.98 o 
   2  13   4        9.02        7.14      1.98 o 
   3  13   4        0.08        1.21      1.50 o 
   4  13   4       38.40       33.95      2.03 o 
   5  13   4        9.81       14.04      2.15 o 
   0  14   4      144.94      145.16      3.46 o 
   1  14   4      396.25      396.20      6.73 o 
   2  14   4        6.17        7.38      1.60 o 
   3  14   4        0.40        1.38      1.72 o 
   4  14   4        0.48        1.49      1.36 o 
   1  15   4        0.19        0.66      1.51 o 
   2  15   4        3.83        3.43      1.40 o 
   3  15   4        1.44        1.36      1.13 o 
   4  15   4        6.54        6.24      1.67 o 
   0  16   4      411.85      392.38      6.12 o 
   1  16   4       39.86       39.09      1.58 o 
   2  16   4        0.00        0.94      1.32 o 
   3  16   4       11.61        9.91      1.68 o 
   1   1   5       20.55       18.03      2.42 o 
   2   1   5       35.82       30.05      2.91 o 
   3   1   5      163.56      206.27     11.41 o 
   4   1   5      132.77       57.47     11.02 o 
   5   1   5      204.71        1.07     14.33 o 
   6   1   5      140.10      137.73      2.26 o 
   7   1   5       67.08       77.14      2.11 o 
   8   1   5        2.81        4.83      1.35 o 
   0   2   5     4454.63     5322.85     60.80 o 
   1   2   5      268.30      384.73     15.54 o 
   2   2   5       81.20       99.29      5.68 o 
   3   2   5     1448.64     1849.91     54.09 o 
   4   2   5        1.09        7.70      9.79 o 
   5   2   5        6.37       -6.24     14.34 o 
   6   2   5       19.08       19.17      1.52 o 
   7   2   5       16.73       21.21      1.69 o 
   8   2   5        1.01        2.33      1.30 o 
   1   3   5        9.42       22.95      2.93 o 
   2   3   5      370.74      450.66     19.28 o 
   3   3   5      449.73      571.34     20.46 o 
   4   3   5      233.88      130.25     21.83 o 
   5   3   5       11.12        2.19     21.13 o 
   6   3   5       32.21       32.10      1.83 o 
   7   3   5       56.21       58.85      2.22 o 
   8   3   5        8.47       11.61      1.32 o 
   0   4   5      811.41      962.53     17.03 o 
   1   4   5       39.85       51.03      4.13 o 
   2   4   5      107.40      151.78     13.97 o 
   3   4   5       19.97       26.79      6.11 o 
   4   4   5      656.46      212.12     25.75 o 
   5   4   5      469.34       23.07     24.95 o 
   6   4   5       23.14       24.16      2.46 o 
   7   4   5       43.14       50.19      2.85 o 
   8   4   5       31.09       33.40      1.53 o 
   1   5   5       23.43       32.47      1.94 o 
   2   5   5      387.81      505.44     19.30 o 
   3   5   5        0.77        0.23      6.16 o 
   4   5   5      236.65       69.74     16.36 o 
   5   5   5      383.27      384.52      7.26 o 
   6   5   5      130.81      107.74      4.60 o 
   7   5   5        2.30        3.59      1.60 o 
   8   5   5        0.23        2.08      1.05 o 
   0   6   5      879.72      965.06     33.69 o 
   1   6   5      527.74      604.48     17.02 o 
   2   6   5     1659.80     2140.31     48.79 o 
   3   6   5      577.03      602.56     23.61 o 
   4   6   5      136.10       69.38     45.15 o 
   5   6   5      596.78      605.09      9.03 o 
   6   6   5        2.53        2.03      2.81 o 
   7   6   5       73.09       79.40      2.47 o 
   1   7   5     2066.83     2428.20     49.81 o 
   2   7   5     1700.31     1942.32     91.89 o 
   3   7   5      491.38      511.90     23.34 o 
   4   7   5      313.45       21.37     23.43 o 
   5   7   5        0.44        2.36      2.89 o 
   6   7   5       31.75       27.28      3.31 o 
   7   7   5        0.08       -0.08      1.19 o 
   0   8   5       13.25       41.59      8.52 o 
   1   8   5      119.99      132.73     10.61 o 
   2   8   5      549.41      613.55     60.56 o 
   3   8   5      316.47      294.56     19.55 o 
   4   8   5      384.60      416.15      7.67 o 
   5   8   5      252.18      241.86      6.26 o 
   6   8   5        0.36        3.37      2.87 o 
   7   8   5        3.96        3.30      1.26 o 
   1   9   5      162.54      158.14     11.79 o 
   2   9   5       20.94       16.13     10.72 o 
   3   9   5      848.24      826.82     30.68 o 
   4   9   5       34.82       46.90      3.81 o 
   5   9   5      226.10      220.14      6.92 o 
   6   9   5        3.68        2.30      2.56 o 
   7   9   5        0.28       -0.31      1.04 o 
   0  10   5       81.47       91.94     16.75 o 
   1  10   5       92.46       85.05     13.61 o 
   2  10   5      260.73      253.42     19.07 o 
   3  10   5     1279.82     1291.01      9.70 o 
   4  10   5       11.52       10.48      3.11 o 
   5  10   5       23.05       19.02      3.26 o 
   6  10   5        1.34        4.02      2.36 o 
   1  11   5       64.17       59.79      2.18 o 
   2  11   5      249.11      235.84      3.47 o 
   3  11   5      187.31      196.84      3.23 o 
   4  11   5        0.11        2.26      2.98 o 
   5  11   5        2.49        5.92      2.80 o 
   6  11   5       35.00       30.97      2.47 o 
   0  12   5      702.71      716.83      6.84 o 
   1  12   5       58.61       50.38      2.16 o 
   2  12   5        2.92        3.34      1.65 o 
   3  12   5      103.73      112.10      2.60 o 
   4  12   5       18.17       16.02      3.16 o 
   5  12   5        0.35        2.95      2.42 o 
   6  12   5      102.59       96.38      2.69 o 
   1  13   5        6.10        7.56      1.69 o 
   2  13   5        1.78        2.98      1.94 o 
   3  13   5      120.90      117.59      4.21 o 
   4  13   5        7.91        5.11      2.81 o 
   0  14   5       38.77       42.96      2.44 o 
   1  14   5        5.18        8.96      1.66 o 
   2  14   5       27.99       28.56      1.79 o 
   3  14   5       12.85       10.87      1.81 o 
   4  14   5        0.02        0.68      2.12 o 
   1  15   5      184.20      184.35      2.98 o 
   2  15   5       20.35       23.99      1.55 o 
   3  15   5        0.61        1.63      2.10 o 
   4  15   5        4.85        3.54      1.56 o 
   0  16   5      208.14      216.23      4.69 o 
   1  16   5        1.30        1.82      1.02 o 
   2  16   5       11.80       12.90      1.37 o 
   0   0   6     2521.90     3409.50     47.97 o 
   1   0   6      184.22      260.38     12.49 o 
   2   0   6      410.93      470.54     10.80 o 
   3   0   6     2286.36     2657.69     63.74 o 
   4   0   6      288.08      130.95     22.02 o 
   5   0   6       10.13       -2.37     18.11 o 
   6   0   6       13.20       15.10      1.76 o 
   7   0   6       41.60       47.72      2.59 o 
   8   0   6        3.04        4.87      2.11 o 
   1   1   6     1292.45     1460.99     17.97 o 
   2   1   6      277.17      331.08      7.76 o 
   3   1   6       75.37       70.68      7.32 o 
   4   1   6      384.07      173.91     17.87 o 
   5   1   6       84.09       11.59     13.80 o 
   6   1   6       28.55       27.96      1.37 o 
   7   1   6        4.66        7.69      1.49 o 
   8   1   6        0.33        2.13      1.45 o 
   0   2   6     2803.56     3209.97     70.92 o 
   1   2   6      330.42      465.32     14.64 o 
   2   2   6     1655.48     2001.00     18.35 o 
   3   2   6      191.41      203.47     10.84 o 
   4   2   6        2.22        1.77      9.89 o 
   5   2   6        2.22       -7.50     14.37 o 
   6   2   6      126.99      141.74      2.25 o 
   7   2   6        8.66       13.09      1.74 o 
   8   2   6        1.23        1.65      1.24 o 
   1   3   6        9.40        6.68      1.97 o 
   2   3   6       94.28       73.88      6.61 o 
   3   3   6      678.22      781.12     57.76 o 
   4   3   6      238.35       54.62     15.47 o 
   5   3   6      101.20        6.06     20.61 o 
   6   3   6      103.30      103.06      2.67 o 
   7   3   6        0.02        1.03      1.63 o 
   8   3   6        3.79        4.81      1.21 o 
   0   4   6     1065.85     1408.05     13.15 o 
   1   4   6     2166.36     2535.95     27.11 o 
   2   4   6        0.52        2.13      6.49 o 
   3   4   6      252.80      278.83     50.03 o 
   4   4   6      108.68       36.42     15.91 o 
   5   4   6      424.39      399.48    205.71 o 
   6   4   6       22.94       27.12      2.48 o 
   7   4   6       38.14       37.83      1.96 o 
   8   4   6        2.62        3.93      1.12 o 
   1   5   6      307.65      349.16     13.86 o 
   2   5   6      833.65      960.93     36.60 o 
   3   5   6      393.43      335.02    113.52 o 
   4   5   6       34.01        2.69     19.06 o 
   5   5   6      698.89      719.29     28.09 o 
   6   5   6       50.05       45.77      2.62 o 
   7   5   6       15.17       16.55      1.71 o 
   8   5   6       87.28       86.43      2.58 o 
   0   6   6      363.16      453.12     17.81 o 
   1   6   6     1614.49     1919.66     36.34 o 
   2   6   6     5590.73     6281.52    102.09 o 
   3   6   6       56.78       32.51      9.54 o 
   4   6   6        0.01        2.03     19.06 o 
   5   6   6      264.06      278.10      6.52 o 
   6   6   6      162.68      155.73      5.19 o 
   7   6   6        5.20        6.15      1.51 o 
   1   7   6      681.94      787.17     25.34 o 
   2   7   6     2051.11     2479.16    174.04 o 
   3   7   6       49.53       44.07     11.84 o 
   4   7   6      256.02      251.11    120.22 o 
   5   7   6      123.75      126.65      4.94 o 
   6   7   6        0.04        0.88      2.87 o 
   7   7   6        1.79        3.81      1.17 o 
   0   8   6      332.67      339.60     19.25 o 
   1   8   6      202.47      192.52     14.38 o 
   2   8   6       69.52       90.54     11.92 o 
   3   8   6       81.06       65.21     13.06 o 
   4   8   6      846.17      873.05     10.72 o 
   5   8   6       21.92       16.13      3.36 o 
   6   8   6        4.72        4.59      2.84 o 
   7   8   6        3.03        1.96      1.45 o 
   1   9   6       44.81       63.56     11.22 o 
   2   9   6        0.09        8.73     12.74 o 
   3   9   6      713.91      673.11      6.58 o 
   4   9   6       20.71       28.85      3.59 o 
   5   9   6       16.06       27.46      3.56 o 
   6   9   6        6.71        4.74      1.93 o 
   7   9   6        5.43        5.95      1.30 o 
   0  10   6       29.29       27.53     18.84 o 
   1  10   6      107.50       83.18     18.77 o 
   2  10   6      944.88      886.87      6.01 o 
   3  10   6      158.38      163.78      3.74 o 
   4  10   6        4.02        8.77      3.14 o 
   5  10   6       44.92       50.89      3.76 o 
   6  10   6       19.89       13.34      2.51 o 
   1  11   6      132.42      138.63      2.80 o 
   2  11   6        0.12        0.79      1.58 o 
   3  11   6        0.80        2.11      1.60 o 
   4  11   6        0.01        1.33      1.92 o 
   5  11   6      100.39      107.89      4.30 o 
   6  11   6        9.76       12.89      2.22 o 
   0  12   6      752.37      769.45     10.45 o 
   1  12   6      450.18      434.20      5.10 o 
   2  12   6        3.00        3.34      1.67 o 
   3  12   6       11.11       11.24      1.65 o 
   4  12   6      142.49      126.77      7.13 o 
   5  12   6      205.99      209.64      4.81 o 
   1  13   6      356.67      350.34      4.12 o 
   2  13   6       11.97       11.85      1.71 o 
   3  13   6        1.53        1.65      1.78 o 
   4  13   6       31.05       33.16      3.17 o 
   5  13   6       59.30       68.26      2.90 o 
   0  14   6      313.37      327.49      6.86 o 
   1  14   6       69.40       71.11      1.95 o 
   2  14   6        5.46        6.72      1.55 o 
   3  14   6       71.45       73.62      3.27 o 
   4  14   6       13.72       10.89      2.27 o 
   1  15   6       33.72       34.18      1.74 o 
   2  15   6        7.64        8.14      1.36 o 
   3  15   6       15.10       11.96      1.40 o 
   0  16   6       72.43       69.45      3.16 o 
   1  16   6        7.91        9.67      1.29 o 
   2  16   6       21.51       20.05      1.31 o 
   1   1   7     2927.41     3441.61     21.25 o 
   2   1   7      198.69      191.14      8.89 o 
   3   1   7     2921.30     2835.68     48.17 o 
   4   1   7      845.76      323.81     33.62 o 
   5   1   7       28.15       -5.67     14.38 o 
   6   1   7       10.71       10.72      1.37 o 
   7   1   7        0.79        2.28      1.41 o 
   8   1   7        5.47        8.01      2.21 o 
   0   2   7     5806.84     7037.09     94.79 o 
   1   2   7     4034.57     4699.16     42.97 o 
   2   2   7     2542.10     2925.77     26.91 o 
   3   2   7     1036.61      991.63     30.07 o 
   4   2   7      743.88      221.91     19.41 o 
   5   2   7      413.77        7.07     21.33 o 
   6   2   7       18.37       25.43      1.49 o 
   7   2   7        4.04        4.78      1.93 o 
   8   2   7        1.18        1.78      2.06 o 
   1   3   7      918.64     1028.24     15.12 o 
   2   3   7        0.45       -0.42      5.46 o 
   3   3   7      285.65      354.16     63.14 o 
   4   3   7        0.71       -1.32     16.98 o 
   5   3   7       55.41       65.58     35.68 o 
   6   3   7       67.79       74.63      2.35 o 
   7   3   7       53.43       60.83      2.11 o 
   8   3   7        4.71        6.74      2.09 o 
   0   4   7     1148.94     1255.96     17.73 o 
   1   4   7      329.22      423.86      4.79 o 
   2   4   7       76.64       71.32      9.17 o 
   3   4   7       67.63       58.86      9.91 o 
   4   4   7       25.28        9.25     18.31 o 
   5   4   7     1116.61     1146.60     20.65 o 
   6   4   7       12.92       13.45      1.77 o 
   7   4   7       24.52       27.59      1.78 o 
   8   4   7        1.53        0.37      1.80 o 
   1   5   7       26.15       28.88      2.43 o 
   2   5   7      878.44     1003.55     20.07 o 
   3   5   7      163.46      131.02     43.98 o 
   4   5   7        5.63       -6.94     19.99 o 
   5   5   7      172.32      165.14      3.71 o 
   6   5   7       16.86       14.18      2.29 o 
   7   5   7       69.67       81.62      2.38 o 
   0   6   7     2317.13     2676.20     62.70 o 
   1   6   7      172.54      188.87     13.15 o 
   2   6   7     1606.16     1879.77     58.57 o 
   3   6   7        9.28        1.54     10.10 o 
   4   6   7        4.17       26.38     21.58 o 
   5   6   7       64.75       67.85      2.82 o 
   6   6   7        1.67        1.92      2.04 o 
   7   6   7       14.56       16.64      1.54 o 
   1   7   7      309.44      315.78     17.22 o 
   2   7   7     2648.72     2793.83     75.16 o 
   3   7   7      510.98      341.04    200.50 o 
   4   7   7      281.54      273.15      4.42 o 
   5   7   7        0.33        0.92      2.02 o 
   6   7   7       25.81       23.88      3.22 o 
   7   7   7        7.55        8.71      1.72 o 
   0   8   7        6.51       17.17     12.41 o 
   1   8   7       12.46        3.27     12.26 o 
   2   8   7        0.35       -5.61     11.16 o 
   3   8   7      119.38       53.96     40.43 o 
   4   8   7       59.66       70.56      3.70 o 
   5   8   7      145.23      133.07      3.42 o 
   6   8   7        4.62        6.03      2.98 o 
   7   8   7        0.07        0.01      1.37 o 
   1   9   7       71.03       59.52     16.29 o 
   2   9   7       15.65       12.82     14.23 o 
   3   9   7       49.53       46.24      3.41 o 
   4   9   7        8.14        6.90      2.10 o 
   5   9   7        1.90        2.76      1.94 o 
   6   9   7        9.13        8.69      1.88 o 
   7   9   7        0.99        1.51      1.56 o 
   0  10   7        1.94       -2.89     21.26 o 
   1  10   7       22.95       34.94     19.90 o 
   2  10   7      264.50      260.93      3.53 o 
   3  10   7       47.63       56.37      2.70 o 
   4  10   7       49.20       45.42      3.71 o 
   5  10   7        6.13        6.25      3.01 o 
   6  10   7        5.02        3.85      2.28 o 
   1  11   7       53.22       54.82      2.15 o 
   2  11   7      473.26      441.50      4.52 o 
   3  11   7       18.52       18.65      2.33 o 
   4  11   7        7.10        9.42      2.19 o 
   5  11   7       28.60       35.33      3.34 o 
   6  11   7        4.70        4.61      2.03 o 
   0  12   7       99.64       98.62      4.50 o 
   1  12   7      488.83      480.53      5.94 o 
   2  12   7      155.50      160.71      3.00 o 
   3  12   7       17.28       20.75      1.76 o 
   4  12   7      147.56      141.46      6.56 o 
   5  12   7       51.33       49.94      3.06 o 
   1  13   7      310.51      310.04      3.88 o 
   2  13   7       59.72       59.43      2.68 o 
   3  13   7       44.77       43.26      2.21 o 
   4  13   7        9.30       12.16      1.77 o 
   0  14   7       28.32       32.73      3.45 o 
   1  14   7       80.62       81.55      2.27 o 
   2  14   7       17.75       20.17      1.62 o 
   3  14   7       21.00       22.36      2.66 o 
   4  14   7        8.36        8.58      2.08 o 
   1  15   7        2.95        4.27      1.18 o 
   2  15   7        0.26        0.62      1.42 o 
   3  15   7        0.50       -0.07      1.27 o 
   0  16   7      106.94      100.92      2.33 o 
   1  16   7      119.11      114.13      3.66 o 
   2  16   7       24.81       25.52      2.07 o 
   0   0   8     6356.25     6983.84    120.53 o 
   1   0   8      638.04      713.54     19.00 o 
   2   0   8      549.71      614.49     28.11 o 
   3   0   8     3150.14     2645.56     67.11 o 
   4   0   8     1232.22      280.30     29.60 o 
   5   0   8        0.57       20.89     23.11 o 
   6   0   8      103.86      116.51      3.28 o 
   7   0   8       75.69       81.10      3.15 o 
   8   0   8       97.99      108.46      3.33 o 
   1   1   8      778.76      903.14      7.30 o 
   2   1   8      397.23      461.75     17.88 o 
   3   1   8       31.01       29.08      9.07 o 
   4   1   8      116.41       25.70     10.19 o 
   5   1   8       21.25       -3.91     16.37 o 
   6   1   8       20.96       25.70      1.68 o 
   7   1   8       19.53       24.05      1.78 o 
   8   1   8        0.00        0.37      1.38 o 
   0   2   8     1179.96     1419.70     18.80 o 
   1   2   8      321.71      363.87      6.38 o 
   2   2   8      130.72      143.00     10.50 o 
   3   2   8      246.67      237.87     18.71 o 
   4   2   8       21.86        7.20     10.33 o 
   5   2   8       72.17       72.27      2.75 o 
   6   2   8       22.01       23.57      1.67 o 
   7   2   8       47.90       54.75      3.57 o 
   8   2   8        0.20        1.06      2.00 o 
   1   3   8       25.34       33.99      4.32 o 
   2   3   8        2.93        4.45      6.77 o 
   3   3   8      133.06      127.67     42.03 o 
   4   3   8       50.00       -3.45     17.96 o 
   5   3   8        0.31        0.81      1.66 o 
   6   3   8       20.62       25.11      1.90 o 
   7   3   8      103.15      104.67      4.75 o 
   8   3   8        4.70        5.18      1.95 o 
   0   4   8     8042.92     9029.47     67.88 o 
   1   4   8       23.01       26.22      2.51 o 
   2   4   8      481.76      519.95     18.39 o 
   3   4   8       48.41       38.98     12.61 o 
   4   4   8       36.38       16.45     20.34 o 
   5   4   8      184.18      172.84      6.17 o 
   6   4   8      161.89      161.92      3.67 o 
   7   4   8       57.80       63.53      3.19 o 
   8   4   8        3.07        3.08      1.75 o 
   1   5   8       28.15       25.71      2.48 o 
   2   5   8      215.21      229.28      4.77 o 
   3   5   8       14.52       15.26      2.55 o 
   4   5   8      117.67       -2.12     21.67 o 
   5   5   8       55.22       51.31      2.23 o 
   6   5   8       25.47       22.44      2.26 o 
   7   5   8       10.79       12.34      1.84 o 
   0   6   8       23.26       22.74      9.82 o 
   1   6   8       10.92       19.48      2.36 o 
   2   6   8        3.76        4.23      9.10 o 
   3   6   8      560.06      371.92    223.82 o 
   4   6   8        1.88      -11.90     23.74 o 
   5   6   8        7.60        8.36      2.17 o 
   6   6   8      121.79      113.12      3.16 o 
   7   6   8       53.67       54.91      2.19 o 
   1   7   8      103.31      119.89     12.30 o 
   2   7   8      228.23      166.72     81.68 o 
   3   7   8      141.14       79.35     56.03 o 
   4   7   8      353.56      339.38      7.10 o 
   5   7   8        5.17        6.96      2.06 o 
   6   7   8        0.46        2.65      2.99 o 
   7   7   8        7.05        7.43      1.55 o 
   0   8   8        3.39        7.80     13.92 o 
   1   8   8       55.05       52.64     10.79 o 
   2   8   8       12.83       16.17     10.78 o 
   3   8   8      249.91      127.60     84.28 o 
   4   8   8      168.23      154.92      3.70 o 
   5   8   8        0.77        1.67      1.99 o 
   6   8   8        1.62        5.63      2.97 o 
   7   8   8        0.51        1.39      1.28 o 
   1   9   8        5.92       11.94     17.72 o 
   2   9   8      215.79      181.88     17.38 o 
   3   9   8       19.52       21.24      2.30 o 
   4   9   8      589.71      624.78      6.57 o 
   5   9   8       99.72       96.85      3.02 o 
   6   9   8        0.37       -0.26      2.48 o 
   0  10   8       43.94       45.67      6.17 o 
   1  10   8        1.22        0.72      1.92 o 
   2  10   8        0.60        1.92      1.56 o 
   3  10   8      719.76      733.83      7.07 o 
   4  10   8       42.68       45.64      2.57 o 
   5  10   8       84.85       90.34      4.03 o 
   6  10   8        2.12        2.05      2.29 o 
   1  11   8        6.62        4.11      1.59 o 
   2  11   8      220.85      221.00      3.39 o 
   3  11   8       78.06       86.56      4.30 o 
   4  11   8        8.98        9.36      2.05 o 
   5  11   8       52.36       45.45      2.14 o 
   6  11   8        0.16        1.19      1.85 o 
   0  12   8      109.11      112.47      4.67 o 
   1  12   8       38.02       34.56      2.00 o 
   2  12   8       66.29       67.83      1.95 o 
   3  12   8      180.80      199.38      5.46 o 
   4  12   8      405.02      411.32      4.81 o 
   5  12   8        1.06        4.07      2.29 o 
   1  13   8        2.03        2.49      1.57 o 
   2  13   8       32.39       36.14      2.32 o 
   3  13   8       27.67       26.71      3.00 o 
   4  13   8       30.14       26.72      1.85 o 
   0  14   8      353.30      365.03      6.89 o 
   1  14   8       48.52       47.77      1.67 o 
   2  14   8      110.79      123.44      2.35 o 
   3  14   8       20.24       19.44      1.80 o 
   4  14   8       18.73       18.49      2.08 o 
   1  15   8      109.41       99.53      2.86 o 
   2  15   8       17.04       17.75      1.47 o 
   3  15   8        4.92        4.76      0.97 o 
   0  16   8      167.76      161.98      2.61 o 
   1  16   8        0.19        0.58      1.27 o 
   1   1   9       49.66       37.76      2.03 o 
   2   1   9       12.84        8.32      6.83 o 
   3   1   9      227.43      151.97     19.82 o 
   4   1   9      264.97       32.73     11.06 o 
   5   1   9      112.88      113.86      3.50 o 
   6   1   9        0.05        2.13      1.72 o 
   7   1   9       14.75       15.11      2.04 o 
   8   1   9       32.13       39.71      1.96 o 
   0   2   9     4407.94     5073.23     45.90 o 
   1   2   9     1505.57     1624.55      5.63 o 
   2   2   9      110.26      103.40     14.88 o 
   3   2   9      136.22      153.09     51.36 o 
   4   2   9       37.96        2.71     16.21 o 
   5   2   9       94.02       93.48      3.00 o 
   6   2   9        0.00        1.64      2.04 o 
   7   2   9       49.81       46.03      2.39 o 
   8   2   9        0.27        2.10      1.92 o 
   1   3   9       41.93       50.86      7.78 o 
   2   3   9      241.41      265.52     47.32 o 
   3   3   9      166.22      127.18     42.14 o 
   4   3   9        1.57       -2.49     19.99 o 
   5   3   9       36.13       41.06      2.95 o 
   6   3   9       28.17       29.05      3.08 o 
   7   3   9       23.32       21.51      2.05 o 
   8   3   9        9.93        9.78      1.87 o 
   0   4   9     6977.66     8089.94    117.11 o 
   1   4   9      505.00      545.62     16.90 o 
   2   4   9      434.77      512.48     15.01 o 
   3   4   9       17.44        9.06     10.00 o 
   4   4   9       60.90        2.98     21.66 o 
   5   4   9        0.04        1.92      2.02 o 
   6   4   9       32.19       27.05      2.40 o 
   7   4   9        9.30       14.49      2.88 o 
   1   5   9      877.26     1004.54     13.43 o 
   2   5   9      156.46      182.94      5.12 o 
   3   5   9      192.80      200.90     12.55 o 
   4   5   9        4.03      -26.25     26.25 o 
   5   5   9        2.62        4.93      1.98 o 
   6   5   9       21.17       20.91      2.24 o 
   7   5   9       18.19       17.09      2.80 o 
   0   6   9      100.45      102.02     16.12 o 
   1   6   9       22.75       18.76      4.76 o 
   2   6   9        1.88       -6.79     10.04 o 
   3   6   9      274.64      179.90    118.86 o 
   4   6   9       10.66        9.46      2.01 o 
   5   6   9       30.84       36.38      2.55 o 
   6   6   9        3.05        3.18      1.99 o 
   7   6   9       27.77       21.47      2.65 o 
   1   7   9       40.56       73.39     10.29 o 
   2   7   9        0.17       13.15     10.48 o 
   3   7   9      926.27      688.31    418.67 o 
   4   7   9        0.40        2.57      2.07 o 
   5   7   9       99.48      105.67      3.26 o 
   6   7   9       34.46       36.11      3.71 o 
   7   7   9       37.63       50.22      1.97 o 
   0   8   9      712.10      847.23     42.49 o 
   1   8   9      241.09      237.74     18.82 o 
   2   8   9     1116.28     1125.79     36.48 o 
   3   8   9      593.53      573.33    283.51 o 
   4   8   9     1356.37     1374.00      9.53 o 
   5   8   9        0.07        3.96      2.04 o 
   6   8   9        2.00        2.77      1.80 o 
   7   8   9        3.15        6.02      1.87 o 
   1   9   9      367.29      350.45     31.86 o 
   2   9   9      279.86      258.45      6.33 o 
   3   9   9      353.71      351.45      7.13 o 
   4   9   9       20.31       19.43      2.35 o 
   5   9   9      236.12      227.68      4.05 o 
   6   9   9        3.14        4.47      2.52 o 
   0  10   9       40.79       41.87      3.45 o 
   1  10   9        2.94        3.80      1.90 o 
   2  10   9      956.14      950.00      8.28 o 
   3  10   9     1261.82     1295.71     12.85 o 
   4  10   9       71.94       79.44      2.94 o 
   5  10   9      240.48      273.69      6.08 o 
   6  10   9       12.05       13.07      2.31 o 
   1  11   9      255.22      264.53      3.68 o 
   2  11   9        6.17        6.94      1.42 o 
   3  11   9        0.67        1.80      2.85 o 
   4  11   9       55.50       53.98      2.56 o 
   5  11   9       15.73       15.87      1.82 o 
   6  11   9        0.39        1.02      1.69 o 
   0  12   9       29.20       29.13      3.46 o 
   1  12   9        2.95        4.18      2.05 o 
   2  12   9        9.19       12.14      1.45 o 
   3  12   9       62.15       78.48      4.02 o 
   4  12   9      247.21      230.47      3.71 o 
   5  12   9       24.64       32.74      2.55 o 
   1  13   9        0.01        1.00      1.99 o 
   2  13   9       59.90       58.83      2.02 o 
   3  13   9       10.17        9.16      2.61 o 
   4  13   9       44.53       35.63      1.86 o 
   0  14   9        9.10       12.86      2.92 o 
   1  14   9        3.23        3.30      1.51 o 
   2  14   9       76.27       80.69      2.32 o 
   3  14   9       17.37       17.38      1.34 o 
   4  14   9       20.58       20.55      1.88 o 
   1  15   9      105.21      104.62      1.80 o 
   2  15   9       19.01       18.16      1.52 o 
   0  16   9       29.01       27.67      2.17 o 
   1  16   9       29.83       31.32      2.18 o 
   0   0  10      786.65      959.70      7.78 o 
   1   0  10     1525.12     1767.71     22.42 o 
   2   0  10      817.27      587.41     30.07 o 
   3   0  10      106.48       37.04     13.73 o 
   4   0  10        2.49        3.10     17.19 o 
   5   0  10       13.30        9.04      2.95 o 
   6   0  10      196.28      187.87      5.49 o 
   7   0  10        4.85        4.28      2.69 o 
   8   0  10       68.00       72.61      2.67 o 
   1   1  10      131.67      164.68      2.20 o 
   2   1  10     1476.98     1249.52     41.58 o 
   3   1  10      285.10      116.98     13.28 o 
   4   1  10        3.27        1.59     13.17 o 
   5   1  10       52.46       45.14      2.92 o 
   6   1  10       98.70       94.68      3.14 o 
   7   1  10        1.65        3.20      1.84 o 
   8   1  10       12.09       13.01      1.39 o 
   0   2  10       91.16      119.85      2.33 o 
   1   2  10       20.77       22.68      1.36 o 
   2   2  10       57.62       27.42     11.16 o 
   3   2  10       22.85       15.67      8.78 o 
   4   2  10       70.63       -8.70     18.53 o 
   5   2  10       33.04       23.18      2.25 o 
   6   2  10       27.08       34.67      2.52 o 
   7   2  10       10.75       11.76      1.98 o 
   8   2  10        5.05        5.74      1.27 o 
   1   3  10      160.32      190.96      7.74 o 
   2   3  10     2991.23     3121.72    602.48 o 
   3   3  10       18.47       13.33      9.57 o 
   4   3  10       10.51       -3.86     21.11 o 
   5   3  10       61.18       58.49      2.81 o 
   6   3  10      136.66      128.89      4.29 o 
   7   3  10        8.78       12.05      1.92 o 
   0   4  10       15.99       10.77      2.28 o 
   1   4  10       76.27      100.94     10.67 o 
   2   4  10      211.72      245.16     21.35 o 
   3   4  10      232.16      202.49     11.47 o 
   4   4  10       21.91        6.44     22.97 o 
   5   4  10      277.39      288.44      4.70 o 
   6   4  10       46.66       41.81      2.55 o 
   7   4  10        1.88        1.62      1.71 o 
   1   5  10      275.89      340.89      5.55 o 
   2   5  10       95.39      106.21      5.30 o 
   3   5  10        4.33       -0.52      7.51 o 
   4   5  10       64.71       74.73      2.03 o 
   5   5  10       28.72       28.31      2.53 o 
   6   5  10       10.22       14.73      2.19 o 
   7   5  10        4.54        6.44      2.58 o 
   0   6  10      467.76      447.50     29.79 o 
   1   6  10      407.69      515.85     12.30 o 
   2   6  10       58.62       68.19      3.21 o 
   3   6  10      124.94       79.27     50.48 o 
   4   6  10      153.72      142.58      3.53 o 
   5   6  10      116.50      127.61      4.84 o 
   6   6  10       98.62       88.67      2.89 o 
   7   6  10       70.13       71.14      3.22 o 
   1   7  10        0.74        5.25     10.58 o 
   2   7  10        3.31       -3.69     15.98 o 
   3   7  10      395.25      343.12     31.73 o 
   4   7  10      346.06      354.22      5.52 o 
   5   7  10        7.19        7.19      2.14 o 
   6   7  10      125.96      140.15      3.19 o 
   7   7  10        0.17        2.16      1.46 o 
   0   8  10       64.01       75.74     16.60 o 
   1   8  10      124.93      140.58     20.07 o 
   2   8  10      268.07      234.10     27.10 o 
   3   8  10       25.80       21.07      3.34 o 
   4   8  10       22.31       23.01      2.34 o 
   5   8  10        2.55        3.25      2.07 o 
   6   8  10        2.69        2.79      1.74 o 
   7   8  10        2.76        3.00      1.64 o 
   1   9  10        1.53        2.48      3.00 o 
   2   9  10      639.43      619.04      5.90 o 
   3   9  10      215.53      193.81      5.63 o 
   4   9  10      687.06      704.61      7.02 o 
   5   9  10       83.32       86.82      2.38 o 
   6   9  10        2.42        1.27      1.52 o 
   0  10  10       23.36       22.59      3.12 o 
   1  10  10        8.07        6.70      3.04 o 
   2  10  10      472.07      462.01      4.63 o 
   3  10  10      484.56      475.82      8.02 o 
   4  10  10      121.57      121.13      3.30 o 
   5  10  10      122.85      133.34      3.10 o 
   6  10  10        8.41        9.39      2.12 o 
   1  11  10      110.81      113.06      4.04 o 
   2  11  10       50.27       52.72      2.15 o 
   3  11  10       39.53       46.30      3.53 o 
   4  11  10       66.95       62.86      2.60 o 
   5  11  10      153.29      152.55      3.53 o 
   0  12  10      118.47      117.62      4.73 o 
   1  12  10      209.09      213.12      4.08 o 
   2  12  10      130.53      132.61      2.71 o 
   3  12  10        0.53        1.30      2.64 o 
   4  12  10       94.22       93.84      2.61 o 
   5  12  10      130.57      130.94     15.51 o 
   1  13  10       61.10       56.23      2.13 o 
   2  13  10        8.41        6.53      2.62 o 
   3  13  10        0.43        0.38      1.34 o 
   4  13  10        0.14        1.44      1.42 o 
   0  14  10       44.02       41.60      2.34 o 
   1  14  10       51.61       47.59      1.86 o 
   2  14  10      115.22      125.07      3.99 o 
   3  14  10        0.52        1.57      1.10 o 
   1  15  10        0.11        1.48      1.20 o 
   2  15  10        1.79        3.06      1.99 o 
   1   1  11     3332.72     3788.26     23.24 o 
   2   1  11      860.63      352.52     23.85 o 
   3   1  11       76.75       14.32     15.09 o 
   4   1  11        6.57        3.53     21.42 o 
   5   1  11      124.38      121.35      3.36 o 
   6   1  11       90.01       75.90      3.25 o 
   7   1  11        2.69        4.09      1.85 o 
   0   2  11      239.04      279.45      3.36 o 
   1   2  11       19.02       35.48      2.00 o 
   2   2  11       32.59       19.30      8.69 o 
   3   2  11      123.89       75.97     49.26 o 
   4   2  11       38.35        3.95     23.16 o 
   5   2  11        7.89        8.98      2.11 o 
   6   2  11      188.73      175.89      3.82 o 
   7   2  11       40.93       50.29      2.31 o 
   1   3  11     1709.29     1903.70     43.93 o 
   2   3  11     1687.05     1905.06     13.29 o 
   3   3  11       51.39       21.41     14.26 o 
   4   3  11      285.27       -1.34     24.79 o 
   5   3  11       34.20       40.19      2.63 o 
   6   3  11        0.11        1.62      1.73 o 
   7   3  11       22.22       18.91      2.03 o 
   0   4  11       13.35       20.59      2.59 o 
   1   4  11        6.07        9.59      1.60 o 
   2   4  11       55.29       61.15      3.41 o 
   3   4  11      458.78      478.74     22.78 o 
   4   4  11      645.86      661.20      7.21 o 
   5   4  11        0.45        1.16      1.54 o 
   6   4  11       47.03       44.84      2.55 o 
   7   4  11        0.41        1.45      1.65 o 
   1   5  11      491.75      579.49     33.85 o 
   2   5  11       48.02       45.16      7.48 o 
   3   5  11       34.03       32.92      6.20 o 
   4   5  11      219.54      200.91      2.84 o 
   5   5  11       66.04       65.53      2.86 o 
   6   5  11        2.73        2.52      2.03 o 
   7   5  11        0.94        0.70      1.51 o 
   0   6  11       20.81       17.13     11.96 o 
   1   6  11        6.64       12.21      2.45 o 
   2   6  11      184.99      198.12      4.79 o 
   3   6  11      239.53      199.91     25.52 o 
   4   6  11       13.83       12.90      3.16 o 
   5   6  11        0.78        0.35      2.07 o 
   6   6  11       41.62       41.28      2.48 o 
   7   6  11        0.99        1.92      2.12 o 
   1   7  11      187.92      194.53     16.35 o 
   2   7  11        1.70      -14.17     18.37 o 
   3   7  11        1.63        1.41      2.76 o 
   4   7  11      335.04      331.15      4.95 o 
   5   7  11        3.93        4.35      2.06 o 
   6   7  11       38.84       48.76      2.34 o 
   7   7  11        5.63        4.66      1.34 o 
   0   8  11       60.22       51.85     18.17 o 
   1   8  11       53.92       52.61     16.87 o 
   2   8  11      100.40       99.61      3.10 o 
   3   8  11      684.86      682.35      9.36 o 
   4   8  11        1.26        3.77      2.15 o 
   5   8  11       25.41       28.14      2.33 o 
   6   8  11        3.98        5.55      1.69 o 
   1   9  11        1.66        0.89      2.69 o 
   2   9  11      147.29      150.36      3.64 o 
   3   9  11       17.71       22.25      3.07 o 
   4   9  11       17.25       21.01      2.36 o 
   5   9  11        0.48        1.76      1.58 o 
   6   9  11        1.24        3.62      1.47 o 
   0  10  11       67.51       60.51      3.82 o 
   1  10  11       87.41       81.13      2.90 o 
   2  10  11       76.25       76.86      2.99 o 
   3  10  11       11.09       14.85      3.07 o 
   4  10  11       38.06       38.17      4.74 o 
   5  10  11       59.29       66.37      2.80 o 
   6  10  11       15.35       15.35      2.01 o 
   1  11  11       39.64       37.17      2.05 o 
   2  11  11        9.25       12.27      2.95 o 
   3  11  11       28.30       34.38      3.20 o 
   4  11  11       28.46       33.54      2.20 o 
   5  11  11       20.70       19.63      1.70 o 
   0  12  11        8.99        9.64      2.93 o 
   1  12  11      160.23      161.64      4.59 o 
   2  12  11        8.11        7.48      2.80 o 
   3  12  11      223.89      229.69      3.03 o 
   4  12  11       16.51       17.32      1.82 o 
   5  12  11       95.72      110.18      2.84 o 
   1  13  11        1.71        1.80      1.52 o 
   2  13  11        4.07        7.69      1.83 o 
   3  13  11       25.27       33.56      3.26 o 
   4  13  11       72.96       73.61      2.78 o 
   0  14  11       92.61       90.94      5.03 o 
   1  14  11       14.98       15.92      1.50 o 
   2  14  11       23.62       23.70      1.74 o 
   3  14  11        0.69        1.69      1.24 o 
   1  15  11        0.37        0.84      1.43 o 
   2  15  11      148.31      144.33      2.27 o 
   0   0  12      117.95      134.95      3.92 o 
   1   0  12     3989.02     4601.68     54.43 o 
   2   0  12        0.62        1.94      2.81 o 
   3   0  12        8.18        3.23     17.92 o 
   4   0  12       53.98        3.75     23.01 o 
   5   0  12      223.73      181.00      5.55 o 
   6   0  12      172.88      183.70      5.46 o 
   7   0  12        9.66        8.62      2.62 o 
   1   1  12      225.40      230.46      2.83 o 
   2   1  12      351.59      419.66      6.81 o 
   3   1  12       98.53        3.43     17.95 o 
   4   1  12        0.68      -13.10     26.17 o 
   5   1  12        0.54        2.57      2.11 o 
   6   1  12       55.58       50.41      2.71 o 
   7   1  12       14.98       17.26      1.56 o 
   0   2  12      123.97      169.49      2.92 o 
   1   2  12      461.36      576.20      5.18 o 
   2   2  12       10.46       12.31      2.95 o 
   3   2  12      188.09      122.84     79.69 o 
   4   2  12      327.22      313.68      4.68 o 
   5   2  12       96.75       90.03      3.22 o 
   6   2  12       51.77       54.29      2.77 o 
   7   2  12       11.47       12.29      2.16 o 
   1   3  12       25.12       25.60      1.92 o 
   2   3  12       47.10       57.17      3.81 o 
   3   3  12       39.59       33.09      3.67 o 
   4   3  12      379.72      383.90      4.29 o 
   5   3  12      131.82      137.96      3.94 o 
   6   3  12       61.63       58.87      2.34 o 
   7   3  12       54.16       50.64      3.67 o 
   0   4  12      133.96      186.31      4.82 o 
   1   4  12       57.64       66.00      4.75 o 
   2   4  12       41.16       43.11      3.37 o 
   3   4  12      653.90      657.80     27.42 o 
   4   4  12     1128.24     1102.94     10.12 o 
   5   4  12       32.12       32.00      1.87 o 
   6   4  12       18.39       23.94      2.26 o 
   7   4  12        2.16        0.87      1.53 o 
   1   5  12        4.43        5.77      2.63 o 
   2   5  12       22.06       21.51      2.88 o 
   3   5  12        1.35        9.20      5.50 o 
   4   5  12      299.22      296.16      3.31 o 
   5   5  12        0.76        0.11      2.08 o 
   6   5  12        4.50        7.72      1.99 o 
   7   5  12        2.05        2.56      1.44 o 
   0   6  12        4.38        6.86     14.39 o 
   1   6  12      402.14      444.46     11.18 o 
   2   6  12      219.10      228.54     21.29 o 
   3   6  12     1897.40     1871.59     15.41 o 
   4   6  12      592.31      590.27      7.53 o 
   5   6  12        0.17        0.77      2.00 o 
   6   6  12        0.21        0.49      1.79 o 
   7   6  12       19.52       25.82      2.30 o 
   1   7  12       12.30       15.01     15.57 o 
   2   7  12       11.69       11.84     18.31 o 
   3   7  12       45.27       47.32      3.60 o 
   4   7  12      178.82      180.92      5.18 o 
   5   7  12       43.34       43.25      2.55 o 
   6   7  12       14.15       19.65      4.07 o 
   0   8  12      835.34      777.48     43.58 o 
   1   8  12      165.27      179.77      3.75 o 
   2   8  12       36.10       31.55      3.35 o 
   3   8  12       79.79       78.90      4.05 o 
   4   8  12      517.21      498.91     12.18 o 
   5   8  12        9.11       13.87      2.64 o 
   6   8  12        1.30        2.64      1.31 o 
   1   9  12       20.11       16.08      2.21 o 
   2   9  12      135.41      130.50      4.87 o 
   3   9  12       39.07       41.10      3.37 o 
   4   9  12        2.10        4.77      2.07 o 
   5   9  12       14.98       15.53      2.00 o 
   6   9  12        4.07        2.10      1.33 o 
   0  10  12       28.58       33.55      3.43 o 
   1  10  12       26.76       25.63      2.42 o 
   2  10  12       10.02        9.78      2.97 o 
   3  10  12      282.25      260.60      5.94 o 
   4  10  12       84.01       90.47      2.85 o 
   5  10  12        0.05        3.34      1.64 o 
   1  11  12      152.01      155.22      2.95 o 
   2  11  12       20.54       18.83      3.06 o 
   3  11  12       20.90       28.93      1.75 o 
   4  11  12       11.06       15.91      1.93 o 
   5  11  12        5.70        4.31      1.41 o 
   0  12  12      280.00      266.44      5.97 o 
   1  12  12       26.10       24.05      1.61 o 
   2  12  12        2.01        5.09      1.91 o 
   3  12  12      291.95      294.00      6.04 o 
   4  12  12       23.20       17.18      1.67 o 
   1  13  12       27.07       28.27      1.73 o 
   2  13  12      136.21      142.01      2.95 o 
   3  13  12        1.07        1.61      1.47 o 
   4  13  12      108.55      102.60      2.77 o 
   0  14  12       22.54       19.63      2.79 o 
   1  14  12       16.26       19.60      1.88 o 
   2  14  12      246.72      268.53      3.37 o 
   3  14  12        0.71        0.18      1.76 o 
   1  15  12       31.19       26.67      2.13 o 
   1   1  13      122.04      133.86      3.06 o 
   2   1  13      200.48      220.41      3.92 o 
   3   1  13       44.53       29.55      3.74 o 
   4   1  13      109.81       96.61      4.62 o 
   5   1  13        0.42        2.31      2.22 o 
   6   1  13        8.43       11.59      2.23 o 
   7   1  13       12.87       10.89      1.74 o 
   0   2  13      110.81      139.81      2.95 o 
   1   2  13      217.13      235.51      3.73 o 
   2   2  13      532.88      552.76     13.29 o 
   3   2  13       85.46       95.47     20.72 o 
   4   2  13       55.23       56.20      2.27 o 
   5   2  13      140.17      113.92      3.47 o 
   6   2  13        9.93       12.47      2.40 o 
   7   2  13       13.87       15.87      1.78 o 
   1   3  13       37.52       38.02      2.21 o 
   2   3  13      196.61      220.93      3.88 o 
   3   3  13       16.45       14.83      3.37 o 
   4   3  13        4.91        5.51      1.89 o 
   5   3  13       37.38       33.98      2.19 o 
   6   3  13       18.11       12.64      1.78 o 
   7   3  13        1.16        1.26      1.55 o 
   0   4  13       45.35       60.09      3.59 o 
   1   4  13      230.12      232.12     15.54 o 
   2   4  13       24.93       29.15      2.42 o 
   3   4  13      601.04      616.52     40.18 o 
   4   4  13      166.48      194.49      2.84 o 
   5   4  13        2.49        1.96      1.53 o 
   6   4  13       35.40       32.74      2.30 o 
   7   4  13       12.49       12.13      1.56 o 
   1   5  13       95.46      114.32      4.98 o 
   2   5  13      215.08      218.99     15.10 o 
   3   5  13      164.41      157.18      4.68 o 
   4   5  13      194.67      211.02      2.92 o 
   5   5  13       22.10       21.46      2.35 o 
   6   5  13        0.03        1.83      1.87 o 
   7   5  13        1.33        2.61      1.28 o 
   0   6  13        2.78        6.76     15.50 o 
   1   6  13      210.36      254.09     17.21 o 
   2   6  13       69.69       65.50      6.82 o 
   3   6  13     3415.16     3387.73     21.00 o 
   4   6  13      200.86      201.61      4.04 o 
   5   6  13       17.16       14.05      2.45 o 
   6   6  13        2.18        2.96      1.78 o 
   7   6  13        3.09        5.85      1.68 o 
   1   7  13       84.02       92.48      3.99 o 
   2   7  13      126.10      134.37      5.78 o 
   3   7  13       93.36       87.66      4.46 o 
   4   7  13      218.11      221.81      4.17 o 
   5   7  13        8.94       10.18      2.07 o 
   6   7  13       41.95       45.84      2.07 o 
   0   8  13      400.29      418.96     14.42 o 
   1   8  13        0.31        2.08      1.97 o 
   2   8  13       67.61       62.43      2.71 o 
   3   8  13       34.17       30.83      3.56 o 
   4   8  13      333.29      340.03      4.90 o 
   5   8  13        4.06        5.22      1.91 o 
   6   8  13       94.71      116.90      2.40 o 
   1   9  13      183.26      183.70      3.23 o 
   2   9  13      125.10      125.11      4.18 o 
   3   9  13        6.35        5.73      3.06 o 
   4   9  13       13.84       15.03      2.12 o 
   5   9  13       14.64       10.18      1.87 o 
   6   9  13        1.67        6.88      1.78 o 
   0  10  13      142.62      154.41      3.71 o 
   1  10  13        6.36        6.57      2.18 o 
   2  10  13       91.29       95.79      3.06 o 
   3  10  13        2.90        3.75      3.05 o 
   4  10  13        0.28        1.63      1.85 o 
   5  10  13      117.36      134.93      3.03 o 
   1  11  13        0.20        2.49      2.35 o 
   2  11  13        2.81        5.52      2.09 o 
   3  11  13       49.22       58.47      3.76 o 
   4  11  13      137.15      139.22      2.80 o 
   5  11  13        4.18        8.55      1.23 o 
   0  12  13       15.73       13.81      3.27 o 
   1  12  13       24.74       25.77      3.11 o 
   2  12  13       24.50       30.62      2.17 o 
   3  12  13       32.05       32.26      3.03 o 
   4  12  13       50.94       35.16      4.87 o 
   1  13  13       39.18       39.01      2.50 o 
   2  13  13        0.01       -0.08      1.56 o 
   3  13  13        5.37        5.09      1.59 o 
   0  14  13        0.41        0.69      2.32 o 
   1  14  13       17.23       16.13      1.72 o 
   2  14  13        7.58       10.94      1.46 o 
   0   0  14      452.82      569.86      7.72 o 
   1   0  14      596.50      631.76      8.21 o 
   2   0  14     1022.51      948.09     10.61 o 
   3   0  14       87.55       92.47      4.71 o 
   4   0  14      234.15      220.65      4.45 o 
   5   0  14     1393.05     1379.92     21.40 o 
   6   0  14        0.26        2.35      3.08 o 
   7   0  14       10.99        8.31      1.57 o 
   1   1  14       35.19       36.55      2.31 o 
   2   1  14      497.56      470.78      5.50 o 
   3   1  14        4.58        7.85      3.27 o 
   4   1  14       64.42       68.96      2.41 o 
   5   1  14      235.06      214.36      4.75 o 
   6   1  14        1.25        3.26      2.12 o 
   7   1  14       12.25       10.68      1.31 o 
   0   2  14       26.81       25.55      2.08 o 
   1   2  14       90.09       90.69      2.82 o 
   2   2  14       17.33       21.67      2.36 o 
   3   2  14        0.35        0.83      3.57 o 
   4   2  14        4.26        8.47      1.81 o 
   5   2  14      262.52      249.52      6.52 o 
   6   2  14       46.47       48.34      2.04 o 
   7   2  14        9.73       14.13      1.82 o 
   1   3  14        7.50       12.03      1.96 o 
   2   3  14        0.27        2.08      2.05 o 
   3   3  14      361.70      350.81      9.43 o 
   4   3  14       70.61       59.44      2.38 o 
   5   3  14       84.19       78.04      2.47 o 
   6   3  14       12.21       14.89      1.72 o 
   7   3  14        5.15        4.00      1.40 o 
   0   4  14      110.78      134.44     11.83 o 
   1   4  14       83.84       91.02      5.24 o 
   2   4  14      184.99      180.28      3.64 o 
   3   4  14      225.46      220.50      3.22 o 
   4   4  14       40.25       36.80      1.89 o 
   5   4  14        1.74        2.50      1.78 o 
   6   4  14        1.32        1.69      1.83 o 
   7   4  14        0.08        0.20      1.23 o 
   1   5  14      148.63      176.63      7.67 o 
   2   5  14       55.78       60.13     20.39 o 
   3   5  14      529.88      511.34      5.24 o 
   4   5  14      281.82      268.86      3.82 o 
   5   5  14       83.89       87.02      2.99 o 
   6   5  14       20.05       19.59      3.35 o 
   0   6  14      184.82      156.07     22.18 o 
   1   6  14      164.42      186.40     24.75 o 
   2   6  14       22.16       17.97      1.86 o 
   3   6  14       28.84       27.98      3.47 o 
   4   6  14        1.20        2.02      2.00 o 
   5   6  14       81.71       80.83      2.87 o 
   6   6  14        1.69        3.76      1.69 o 
   1   7  14       24.85       33.10      2.42 o 
   2   7  14       13.20       13.40      2.08 o 
   3   7  14        0.05        0.52      3.02 o 
   4   7  14       87.65       93.18      3.02 o 
   5   7  14        6.95        6.60      2.00 o 
   6   7  14       11.40       10.02      1.58 o 
   0   8  14      336.69      373.54      7.48 o 
   1   8  14        0.95        2.41      2.08 o 
   2   8  14       97.26       99.92      3.12 o 
   3   8  14        0.83        2.04      2.93 o 
   4   8  14      199.74      201.16      3.97 o 
   5   8  14       62.47       66.02      3.60 o 
   6   8  14        1.56        3.07      1.28 o 
   1   9  14        4.15        4.60      2.16 o 
   2   9  14       85.96       85.73      3.02 o 
   3   9  14      202.53      207.64      5.84 o 
   4   9  14       26.69       26.05      2.18 o 
   5   9  14       37.53       42.66      2.00 o 
   0  10  14       35.89       34.16      3.72 o 
   1  10  14      170.14      156.28      3.76 o 
   2  10  14        6.77        8.84      2.07 o 
   3  10  14      159.06      160.46      5.18 o 
   4  10  14       20.20       23.77      1.94 o 
   5  10  14       12.52       15.60      1.46 o 
   1  11  14       11.37       11.66      2.20 o 
   2  11  14       59.59       59.69      3.31 o 
   3  11  14       12.35       12.86      2.86 o 
   4  11  14        1.69        0.92      2.36 o 
   0  12  14        1.97        3.18      3.03 o 
   1  12  14       97.58       90.73      2.88 o 
   2  12  14        1.75        2.57      1.45 o 
   3  12  14        0.36        1.53      2.43 o 
   4  12  14        8.84        8.74      1.97 o 
   1  13  14        2.19        1.90      1.75 o 
   2  13  14      254.63      266.66      9.24 o 
   3  13  14       31.70       31.05      1.95 o 
   0  14  14        0.61        0.54      2.10 o 
   1  14  14        0.00        0.51      1.12 o 
   2  14  14        6.30        6.34      1.76 o 
   1   1  15       14.75       18.15      2.19 o 
   2   1  15      441.86      412.87      5.43 o 
   3   1  15       87.98       93.47      1.95 o 
   4   1  15      144.57      130.45      2.57 o 
   5   1  15      334.20      404.90      5.35 o 
   6   1  15       28.18       22.42      1.79 o 
   7   1  15        0.04        0.25      1.05 o 
   0   2  15       17.39       13.92      2.07 o 
   1   2  15      132.82      125.07      3.19 o 
   2   2  15     3216.11     3122.12     34.61 o 
   3   2  15        2.22        1.22      1.18 o 
   4   2  15      584.81      584.91      4.57 o 
   5   2  15       19.64       15.78      1.90 o 
   6   2  15       45.17       41.46      1.89 o 
   7   2  15        0.33        0.91      1.00 o 
   1   3  15       66.90       58.71      2.52 o 
   2   3  15      989.16     1000.26      7.84 o 
   3   3  15      709.85      696.66      4.25 o 
   4   3  15      428.82      433.52      4.73 o 
   5   3  15      132.96      124.61      2.73 o 
   6   3  15       27.35       32.28      2.11 o 
   7   3  15        2.70        1.65      1.71 o 
   0   4  15      476.07      502.37      8.12 o 
   1   4  15       19.15       10.41      3.95 o 
   2   4  15      328.57      312.96      4.57 o 
   3   4  15      475.18      448.99      5.20 o 
   4   4  15      463.15      442.31      6.41 o 
   5   4  15       33.49       31.79      1.97 o 
   6   4  15        0.50        0.63      1.68 o 
   1   5  15       28.43       29.18     11.22 o 
   2   5  15       28.51       24.57      1.84 o 
   3   5  15        4.14        8.12      1.54 o 
   4   5  15       26.33       29.29      2.42 o 
   5   5  15        0.30        1.43      1.94 o 
   6   5  15        0.29        0.58      1.60 o 
   0   6  15      172.19      207.22      4.34 o 
   1   6  15       30.12       29.98      1.67 o 
   2   6  15        0.57        0.07      1.59 o 
   3   6  15       45.35       39.00      2.80 o 
   4   6  15       72.06       78.75      4.34 o 
   5   6  15       21.43       21.77      2.12 o 
   6   6  15       26.07       28.77      1.76 o 
   1   7  15        2.75        3.53      2.02 o 
   2   7  15       80.44       72.08      2.31 o 
   3   7  15      161.46      163.04      5.35 o 
   4   7  15       21.49       23.82      3.48 o 
   5   7  15       33.98       30.17      2.09 o 
   6   7  15        4.84        3.51      1.35 o 
   0   8  15       35.49       31.21      3.60 o 
   1   8  15        4.36        2.83      2.09 o 
   2   8  15       11.52       13.77      1.74 o 
   3   8  15        9.28        9.56      3.08 o 
   4   8  15        1.81        2.61      1.86 o 
   5   8  15        8.30       10.21      1.72 o 
   1   9  15       94.59       94.62      3.21 o 
   2   9  15       17.04       14.97      2.16 o 
   3   9  15       15.40       16.31      3.16 o 
   4   9  15        0.59        2.78      2.79 o 
   5   9  15        3.59        3.83      1.44 o 
   0  10  15       29.82       33.69      3.60 o 
   1  10  15       28.75       32.57      2.50 o 
   2  10  15       43.67       46.36      2.01 o 
   3  10  15        7.72        2.87      2.83 o 
   4  10  15        3.66        4.14      2.58 o 
   5  10  15        7.70        8.83      1.91 o 
   1  11  15       67.53       67.69      2.90 o 
   2  11  15        5.82        8.90      1.90 o 
   3  11  15       10.22       10.89      2.70 o 
   4  11  15       34.64       39.89      2.63 o 
   0  12  15       17.40       16.84      3.06 o 
   1  12  15       47.87       44.38      2.34 o 
   2  12  15       43.35       48.27      2.15 o 
   3  12  15        0.89        2.24      1.51 o 
   1  13  15       72.44       73.14      1.81 o 
   2  13  15       43.04       42.37      2.31 o 
   0  14  15        0.51        0.40      1.85 o 
   1  14  15        0.84        0.89      1.68 o 
   0   0  16      277.50      293.47      6.28 o 
   1   0  16        7.45       10.08      3.14 o 
   2   0  16      353.76      310.93      6.99 o 
   3   0  16       70.16       76.57      2.84 o 
   4   0  16       50.20       45.74      2.76 o 
   5   0  16      935.34      913.46     10.64 o 
   6   0  16       26.04       28.69      2.01 o 
   1   1  16        9.45        9.64      2.16 o 
   2   1  16      207.25      209.77      4.16 o 
   3   1  16       45.93       44.93      1.53 o 
   4   1  16       37.64       41.62      1.89 o 
   5   1  16      102.42      108.33      3.27 o 
   6   1  16       13.18       14.59      1.58 o 
   0   2  16      198.28      175.14      3.63 o 
   1   2  16       13.52       13.26      2.22 o 
   2   2  16      326.54      314.75      4.01 o 
   3   2  16        6.50        5.76      1.38 o 
   4   2  16      181.40      191.64      2.91 o 
   5   2  16      102.41      103.28      4.83 o 
   6   2  16        4.48        5.14      1.44 o 
   1   3  16        6.49        2.70      1.99 o 
   2   3  16      332.10      322.86      2.70 o 
   3   3  16      803.29      794.47      4.10 o 
   4   3  16      246.15      263.60      5.05 o 
   5   3  16        2.85        4.29      2.12 o 
   6   3  16        0.40        1.62      1.62 o 
   0   4  16      130.09      115.99      4.45 o 
   1   4  16      162.32      161.85      2.26 o 
   2   4  16       16.22       17.17      1.56 o 
   3   4  16      989.38      971.59      8.34 o 
   4   4  16      432.62      401.81      5.26 o 
   5   4  16       37.11       37.85      3.62 o 
   6   4  16        3.14        3.94      1.55 o 
   1   5  16       26.00       30.68      1.86 o 
   2   5  16        0.00       -0.76      1.62 o 
   3   5  16       57.00       54.91      2.22 o 
   4   5  16       44.26       42.69      3.67 o 
   5   5  16        0.27        0.59      2.94 o 
   6   5  16        3.86        7.46      1.51 o 
   0   6  16      558.94      487.05      8.31 o 
   1   6  16       14.85       16.04      1.57 o 
   2   6  16        1.50        1.55      1.62 o 
   3   6  16       19.72       23.88      2.38 o 
   4   6  16       38.22       44.31      3.64 o 
   5   6  16       28.39       34.18      3.33 o 
   6   6  16        6.69        8.95      2.05 o 
   1   7  16       15.10       13.62      2.59 o 
   2   7  16        9.73       10.11      2.00 o 
   3   7  16       71.84       69.48      3.63 o 
   4   7  16       30.33       32.56      3.44 o 
   5   7  16        0.50        0.33      2.48 o 
   0   8  16      339.32      293.01      6.89 o 
   1   8  16        6.24        6.11      2.20 o 
   2   8  16       59.85       58.64      3.50 o 
   3   8  16      144.32      139.90      3.49 o 
   4   8  16      146.11      146.94      4.69 o 
   5   8  16       14.71       18.40      1.60 o 
   1   9  16       61.17       55.25      2.76 o 
   2   9  16        4.22        1.76      1.89 o 
   3   9  16        9.65        9.97      2.07 o 
   4   9  16       41.40       45.94      3.21 o 
   5   9  16        9.03        8.02      2.07 o 
   0  10  16      135.84      143.25      5.11 o 
   1  10  16       66.61       71.47      2.86 o 
   2  10  16       88.26       91.31      2.77 o 
   3  10  16       50.41       59.35      2.47 o 
   4  10  16       40.49       42.84      2.79 o 
   1  11  16       37.59       36.65      1.86 o 
   2  11  16       58.39       59.44      2.82 o 
   3  11  16       14.25       17.54      1.80 o 
   4  11  16       19.41       26.88      2.14 o 
   0  12  16        6.72       11.00      2.75 o 
   1  12  16       15.10       16.23      1.49 o 
   2  12  16       25.15       27.64      1.70 o 
   3  12  16        0.09        0.86      1.31 o 
   1  13  16        0.01       -0.27      1.29 o 
   2  13  16        9.65       10.91      1.34 o 
   1   1  17      236.87      224.59      2.63 o 
   2   1  17      181.38      193.71      3.10 o 
   3   1  17       25.93       24.16      1.39 o 
   4   1  17       54.62       49.25      1.90 o 
   5   1  17        8.66        9.70      2.16 o 
   6   1  17        3.61        4.98      1.81 o 
   0   2  17       34.79       34.77      1.53 o 
   1   2  17      440.89      435.10      3.08 o 
   2   2  17       13.75       14.26      1.47 o 
   3   2  17      106.30       98.73      2.04 o 
   4   2  17       35.08       33.29      2.05 o 
   5   2  17       74.42       71.36      2.77 o 
   6   2  17      171.88      181.93      4.42 o 
   1   3  17       58.66       61.80      1.60 o 
   2   3  17      131.75      126.78      2.17 o 
   3   3  17        2.53        2.34      1.32 o 
   4   3  17       38.05       41.40      2.54 o 
   5   3  17       26.90       25.77      2.23 o 
   6   3  17       49.13       68.46      3.21 o 
   0   4  17      446.17      432.62      9.08 o 
   1   4  17        9.29       10.96      1.44 o 
   2   4  17        2.69        4.43      1.45 o 
   3   4  17      390.46      366.79      3.57 o 
   4   4  17       49.66       43.82      2.94 o 
   5   4  17       21.90       24.87      3.19 o 
   6   4  17       66.12       73.52      2.97 o 
   1   5  17      186.08      181.28      2.45 o 
   2   5  17       10.34        9.57      1.52 o 
   3   5  17       41.13       37.90      2.07 o 
   4   5  17       34.16       30.62      3.55 o 
   5   5  17        0.11       -0.55      2.62 o 
   6   5  17        6.30        5.52      1.93 o 
   0   6  17      267.96      234.26      6.16 o 
   1   6  17       38.86       29.64      1.98 o 
   2   6  17        1.82        1.65      1.45 o 
   3   6  17      585.36      549.11     10.72 o 
   4   6  17      242.02      241.90      5.86 o 
   5   6  17        0.74       -0.25      2.49 o 
   1   7  17        1.56        1.25      2.03 o 
   2   7  17        4.50        4.70      2.76 o 
   3   7  17        7.22        6.10      2.04 o 
   4   7  17       27.84       28.54      3.09 o 
   5   7  17        0.24        2.06      2.37 o 
   0   8  17      687.75      618.26      9.29 o 
   1   8  17        1.31        1.37      1.59 o 
   2   8  17       27.05       25.51      2.14 o 
   3   8  17       35.12       35.19      2.37 o 
   4   8  17      129.28      128.89      4.19 o 
   5   8  17        0.16        0.79      1.97 o 
   1   9  17        8.44        6.30      1.64 o 
   2   9  17       29.68       29.82      2.70 o 
   3   9  17       48.14       47.32      2.34 o 
   4   9  17        0.00        0.37      2.33 o 
   0  10  17       48.52       50.68      3.68 o 
   1  10  17        5.52        3.35      1.49 o 
   2  10  17        0.05       -0.21      1.69 o 
   3  10  17       29.78       34.07      2.53 o 
   4  10  17       21.08       17.85      2.24 o 
   1  11  17        0.39        0.90      1.29 o 
   2  11  17        0.69        1.27      1.66 o 
   3  11  17       28.78       27.86      1.70 o 
   0  12  17       94.35       82.47      3.22 o 
   1  12  17       12.78       12.02      1.22 o 
   2  12  17       14.52       12.92      1.52 o 
   1  13  17       12.12       12.24      1.92 o 
   0   0  18        8.53        7.84      2.26 o 
   1   0  18     1417.15     1350.65      7.36 o 
   2   0  18     1964.74     1870.97     10.97 o 
   3   0  18      122.12      101.92      2.55 o 
   4   0  18        9.26        8.73      2.84 o 
   5   0  18      507.26      530.39      7.54 o 
   6   0  18       35.32       34.90      2.56 o 
   1   1  18      867.46      854.25      4.74 o 
   2   1  18      190.76      197.90      2.92 o 
   3   1  18       33.09       28.50      1.70 o 
   4   1  18       52.56       58.39      2.87 o 
   5   1  18       14.82       20.48      2.08 o 
   6   1  18       14.83       16.75      2.32 o 
   0   2  18        9.15        8.93      1.76 o 
   1   2  18      537.60      522.46      3.63 o 
   2   2  18       41.02       39.72      1.66 o 
   3   2  18       33.85       29.04      1.52 o 
   4   2  18       34.90       32.34      2.34 o 
   5   2  18       19.15       16.31      2.00 o 
   6   2  18       25.59       23.57      2.40 o 
   1   3  18      204.10      201.85      2.88 o 
   2   3  18        0.00        0.18      1.45 o 
   3   3  18       19.83       19.14      1.41 o 
   4   3  18       19.35       16.93      2.09 o 
   5   3  18        7.76        7.56      2.65 o 
   6   3  18      126.40      150.55      3.50 o 
   0   4  18      274.87      291.59      4.74 o 
   1   4  18       31.47       28.10      1.58 o 
   2   4  18      194.83      188.97      4.00 o 
   3   4  18       12.79        9.88      1.72 o 
   4   4  18        1.19       -0.11      2.72 o 
   5   4  18        3.99        6.50      2.52 o 
   6   4  18       38.37       41.03      2.28 o 
   1   5  18      160.44      161.61      3.11 o 
   2   5  18      134.05      125.35      2.37 o 
   3   5  18        5.47        4.36      2.04 o 
   4   5  18       79.88       72.60      3.88 o 
   5   5  18        0.07       -0.16      2.34 o 
   0   6  18      248.49      243.61      6.19 o 
   1   6  18       69.38       64.46      2.94 o 
   2   6  18        1.25        0.65      1.99 o 
   3   6  18      207.40      191.73      3.76 o 
   4   6  18        5.43        3.37      2.72 o 
   5   6  18       11.74       16.08      2.45 o 
   1   7  18        6.87        4.81      2.17 o 
   2   7  18       12.11       10.98      2.10 o 
   3   7  18        0.76        1.75      1.89 o 
   4   7  18        1.46        0.36      2.46 o 
   5   7  18        4.35        6.04      2.09 o 
   0   8  18       14.14       11.37      3.36 o 
   1   8  18       47.95       47.66      2.11 o 
   2   8  18        6.61        6.35      2.02 o 
   3   8  18       76.29       83.87      2.98 o 
   4   8  18        0.06        2.05      2.35 o 
   1   9  18      153.92      148.24      3.21 o 
   2   9  18       13.50       15.69      2.02 o 
   3   9  18        8.53       12.14      2.09 o 
   4   9  18        0.06        0.16      1.93 o 
   0  10  18       12.19        8.22      2.82 o 
   1  10  18       90.18       83.14      2.99 o 
   2  10  18       11.74       10.18      1.77 o 
   3  10  18       33.25       34.79      1.82 o 
   1  11  18       52.63       46.83      2.31 o 
   2  11  18        0.06        0.28      1.42 o 
   0  12  18       18.29       17.46      2.15 o 
   1  12  18        4.00        5.38      2.08 o 
   1   1  19      487.21      502.51      2.96 o 
   2   1  19      741.16      740.50      5.06 o 
   3   1  19        9.98       10.05      2.12 o 
   4   1  19        1.42        2.67      1.78 o 
   5   1  19      388.31      389.25      4.23 o 
   6   1  19        1.03        2.71      1.69 o 
   0   2  19       21.91       23.53      2.48 o 
   1   2  19      421.31      395.96      3.09 o 
   2   2  19      247.06      226.13      2.69 o 
   3   2  19        1.97        3.93      1.62 o 
   4   2  19       70.67       62.49      2.45 o 
   5   2  19       75.76       84.50      3.48 o 
   1   3  19      115.65       98.52      2.09 o 
   2   3  19        4.29        5.32      1.84 o 
   3   3  19       60.58       54.78      2.09 o 
   4   3  19       36.15       33.92      3.09 o 
   5   3  19       11.50        8.19      2.33 o 
   0   4  19        0.10        2.26      2.25 o 
   1   4  19      381.26      359.98      4.17 o 
   2   4  19        1.29        1.33      1.74 o 
   3   4  19        3.78        5.04      1.62 o 
   4   4  19       34.74       30.15      2.97 o 
   5   4  19        5.81        6.88      2.27 o 
   1   5  19        0.39        0.75      1.79 o 
   2   5  19       37.78       33.69      2.52 o 
   3   5  19        0.34        0.70      1.91 o 
   4   5  19       16.26       16.76      2.68 o 
   5   5  19        3.69        2.79      2.07 o 
   0   6  19      109.41      117.73      4.90 o 
   1   6  19      160.06      152.12      3.61 o 
   2   6  19        0.02       -0.40      3.00 o 
   3   6  19        2.30        1.05      1.85 o 
   4   6  19        2.88        6.95      2.44 o 
   5   6  19        2.69        4.77      1.87 o 
   1   7  19      116.00      108.38      5.19 o 
   2   7  19        9.47       11.09      1.95 o 
   3   7  19        0.12        1.42      1.77 o 
   4   7  19       60.93       65.56      3.07 o 
   0   8  19       98.20       92.56      4.37 o 
   1   8  19       17.48       18.10      2.18 o 
   2   8  19        7.40        6.42      1.92 o 
   3   8  19      221.49      229.35      6.63 o 
   4   8  19        0.06       -0.67      1.95 o 
   1   9  19        6.25        5.23      1.94 o 
   2   9  19        3.71        3.56      1.68 o 
   3   9  19        1.96        3.01      1.52 o 
   0  10  19       13.02       10.12      2.56 o 
   1  10  19       46.40       47.88      2.03 o 
   2  10  19       36.31       40.68      3.38 o 
   3  10  19       13.77       14.21      1.37 o 
   1  11  19        0.40        2.84      2.25 o 
   2  11  19       23.71       21.41      2.20 o 
   0   0  20      205.04      218.19      4.22 o 
   1   0  20      233.61      227.36      3.31 o 
   2   0  20      280.26      255.02     12.92 o 
   3   0  20       57.11       62.94      3.79 o 
   4   0  20       31.98       30.56      2.00 o 
   5   0  20       17.85       16.10      2.22 o 
   1   1  20        6.82        8.42      1.15 o 
   2   1  20       20.23       18.37      1.73 o 
   3   1  20        0.16        1.89      2.46 o 
   4   1  20        0.86        0.47      1.31 o 
   5   1  20        1.41        2.54      2.10 o 
   0   2  20       45.05       50.91      2.78 o 
   1   2  20        3.86        2.25      1.13 o 
   2   2  20      212.72      203.50      4.09 o 
   3   2  20       33.78       38.04      2.41 o 
   4   2  20       18.54       18.61      2.58 o 
   5   2  20        1.97        3.94      2.12 o 
   1   3  20      154.42      152.49      2.61 o 
   2   3  20        0.65        0.52      2.12 o 
   3   3  20        2.80        3.73      1.97 o 
   4   3  20        0.34        3.33      2.27 o 
   5   3  20        1.11        2.87      1.99 o 
   0   4  20      493.24      501.07      5.93 o 
   1   4  20      213.77      200.73      3.30 o 
   2   4  20        1.04        0.55      2.10 o 
   3   4  20       11.65       11.33      2.19 o 
   4   4  20        0.31        0.21      2.17 o 
   5   4  20        8.68        6.92      1.91 o 
   1   5  20       27.26       23.20      1.99 o 
   2   5  20        3.59        3.96      2.14 o 
   3   5  20       12.13       12.99      1.91 o 
   4   5  20        0.10        0.80      2.09 o 
   5   5  20        6.83        7.62      1.71 o 
   0   6  20        1.89        4.76      3.27 o 
   1   6  20        0.73        2.66      2.10 o 
   2   6  20        3.45        4.10      3.06 o 
   3   6  20       21.91       21.53      2.35 o 
   4   6  20       48.60       43.31      2.58 o 
   1   7  20       15.80       18.54      2.20 o 
   2   7  20       23.60       25.81      3.25 o 
   3   7  20       58.29       62.45      2.20 o 
   4   7  20       45.68       44.15      2.35 o 
   0   8  20      268.86      244.82      5.53 o 
   1   8  20      165.54      163.07      3.81 o 
   2   8  20        3.63        4.34      2.74 o 
   3   8  20        1.25        5.61      1.52 o 
   1   9  20        8.16        9.03      1.72 o 
   2   9  20        6.48        9.16      2.59 o 
   3   9  20       37.42       35.77      2.32 o 
   0  10  20        5.81        3.69      2.24 o 
   1  10  20       31.96       31.86      2.67 o 
   2  10  20       39.37       38.68      2.50 o 
   1  11  20        5.78        6.14      1.87 o 
   1   1  21       14.63       14.30      1.44 o 
   2   1  21       43.53       49.92      2.74 o 
   3   1  21        0.80        2.27      1.91 o 
   4   1  21        4.84        5.76      2.32 o 
   0   2  21        1.65        1.87      2.16 o 
   1   2  21      362.55      358.28      3.13 o 
   2   2  21       63.62       63.05      4.18 o 
   3   2  21        3.34        6.46      1.94 o 
   4   2  21        1.45        1.03      1.48 o 
   1   3  21      139.35      145.32      2.22 o 
   2   3  21        2.62        5.46      2.16 o 
   3   3  21        5.22        4.01      1.90 o 
   4   3  21        2.15        3.84      1.47 o 
   0   4  21     1474.44     1444.92      9.35 o 
   1   4  21       21.41       20.81      1.90 o 
   2   4  21        8.09        8.38      2.14 o 
   3   4  21       39.05       45.15      3.23 o 
   4   4  21       11.05        9.57      2.01 o 
   1   5  21       32.41       25.77      2.28 o 
   2   5  21       37.82       29.54      3.42 o 
   3   5  21        4.70        3.77      2.62 o 
   4   5  21        0.14        0.44      1.67 o 
   0   6  21     1200.42     1205.63     11.33 o 
   1   6  21      181.80      172.78      4.00 o 
   2   6  21        0.38       -1.07      2.82 o 
   3   6  21        0.51        4.67      2.50 o 
   1   7  21       27.85       30.96      2.14 o 
   2   7  21       37.83       39.72      3.22 o 
   3   7  21        0.74        0.50      2.19 o 
   0   8  21        8.79       12.30      2.73 o 
   1   8  21       16.06       14.89      1.75 o 
   2   8  21        5.20        5.19      2.52 o 
   3   8  21      220.27      212.55      3.76 o 
   1   9  21       39.74       39.92      2.82 o 
   2   9  21       15.21       16.30      2.30 o 
   0  10  21       52.23       43.54      2.21 o 
   1  10  21        1.06        3.17      1.93 o 
   0   0  22       54.43       52.09      3.79 o 
   1   0  22        8.65        8.88      2.13 o 
   2   0  22      291.73      305.04      6.36 o 
   3   0  22        3.97        4.89      2.65 o 
   1   1  22      133.19      124.23      2.10 o 
   2   1  22       40.47       46.78      2.61 o 
   3   1  22       10.95       12.95      1.91 o 
   4   1  22       10.74        9.98      2.09 o 
   0   2  22       11.71       10.93      1.83 o 
   1   2  22       62.20       52.23      1.62 o 
   2   2  22       29.33       31.37      2.44 o 
   3   2  22        1.31        2.43      1.78 o 
   4   2  22        5.32        9.90      2.07 o 
   1   3  22       48.31       50.13      2.11 o 
   2   3  22        0.10        1.12      2.06 o 
   3   3  22        7.04        6.41      1.81 o 
   4   3  22       19.62       19.75      2.12 o 
   0   4  22      450.27      490.29      7.58 o 
   1   4  22       37.80       37.28      1.99 o 
   2   4  22       11.55       15.45      2.13 o 
   3   4  22        0.00       -0.58      2.47 o 
   4   4  22        1.83        3.86      1.86 o 
   1   5  22        0.00        1.43      1.89 o 
   2   5  22      102.09      116.81      4.23 o 
   3   5  22        5.21        6.54      2.36 o 
   0   6  22      183.10      184.99      4.76 o 
   1   6  22        2.16        1.55      1.77 o 
   2   6  22        7.65        9.07      2.71 o 
   3   6  22       24.68       21.59      2.42 o 
   1   7  22        2.67        6.07      2.58 o 
   2   7  22        1.42        2.86      2.39 o 
   3   7  22        0.48        1.38      1.85 o 
   0   8  22        5.23        8.32      2.23 o 
   1   8  22        0.91        1.28      2.25 o 
   2   8  22       12.45       15.40      2.26 o 
   1   9  22        0.63        1.20      1.90 o 
   1   1  23       24.31       21.67      1.51 o 
   2   1  23      126.19      140.75      3.23 o 
   3   1  23       11.37       15.12      1.75 o 
   0   2  23      253.23      274.86      3.39 o 
   1   2  23       57.72       48.91      1.79 o 
   2   2  23        7.65        6.84      1.65 o 
   3   2  23        5.32        7.03      1.64 o 
   1   3  23      239.14      241.50      3.20 o 
   2   3  23        1.03        2.14      1.55 o 
   3   3  23        2.48        2.11      2.26 o 
   0   4  23      120.38      111.91      3.44 o 
   1   4  23        3.91        3.00      1.81 o 
   2   4  23        3.47        4.76      2.72 o 
   3   4  23        0.00        1.48      2.19 o 
   1   5  23       59.34       55.81      3.41 o 
   2   5  23      216.76      227.81      4.75 o 
   3   5  23        7.19        7.48      2.07 o 
   0   6  23       99.89       89.21      7.05 o 
   1   6  23        0.75        0.69      2.42 o 
   2   6  23        6.24        8.44      2.42 o 
   3   6  23       12.78       13.28      1.90 o 
   1   7  23       15.50       12.18      2.32 o 
   2   7  23       42.67       49.40      2.54 o 
   1   8  23       53.56       60.02      2.47 o 
   0   0  24        2.89        3.96      2.56 o 
   1   0  24        0.89        1.10      1.71 o 
   2   0  24        1.51        1.69      2.49 o 
   3   0  24        7.55        7.94      2.03 o 
   1   1  24        5.75        6.69      1.47 o 
   2   1  24       12.62       18.59      1.93 o 
   3   1  24        1.85        1.92      1.40 o 
   0   2  24       35.18       32.49      2.08 o 
   1   2  24       11.30       12.73      1.98 o 
   2   2  24        8.56        9.14      1.77 o 
   3   2  24        0.77        2.97      2.02 o 
   1   3  24        4.87        4.49      1.80 o 
   2   3  24        0.48        1.36      2.32 o 
   3   3  24        0.05        0.86      1.85 o 
   0   4  24        4.04        3.66      1.60 o 
   1   4  24       23.29       23.09      1.88 o 
   2   4  24       30.06       29.99      2.57 o 
   1   5  24        0.00        1.10      1.56 o 
   2   5  24       56.18       55.49      1.92 o 
   0   6  24      206.53      203.75      3.78 o 
   1   6  24       48.39       47.52      2.95 o 
   1   1  25        1.88        2.65      1.64 o 
   2   1  25        3.75        2.97      1.47 o 
   0   2  25       25.06       21.66      2.31 o 
   1   2  25       30.53       30.65      2.57 o 
   2   2  25        2.50        5.65      2.10 o 
   1   3  25       14.84       16.04      2.25 o 
   2   3  25       49.33       47.20      2.41 o 
   1   4  25        0.44        1.12      1.85 o 
   1   1  26       83.25       84.50      2.69 o 
                                                 
